# Supplementary material for: catena-Poly[bis­(μ-4-methyl­benzoato-κ2 O:O′)hepta­kis(μ-4-methyl­benzoato-κ3 O,O′:O)tris­amarium(III)]
Source: Acta Crystallogr Sect E Struct Rep Online. 2008 May 17;64(Pt 6):m816. doi: 10.1107/S1600536808014219 (PMC2961567; doi:10.1107/S1600536808014219)
Supplement: Supplementary file 2 [file e-64-0m816-Isup2.hkl]

# 
# h,k,l, Fc-squared, Fo-squared, sigma(Fo-squared) and status flag 
# 
data_I
_shelx_title ' 1 in P2(1)/n' 
_shelx_refln_list_code          4 
_shelx_F_calc_maximum      970.23 
_exptl_crystal_F_000      3300.00 
_reflns_d_resolution_high  0.8346 
 
loop_ 
 _symmetry_equiv_pos_as_xyz 
 'x, y, z' 
 '-x+1/2, y+1/2, -z+1/2' 
 '-x, -y, -z' 
 'x-1/2, -y-1/2, z-1/2' 
 
_cell_length_a    13.8527 
_cell_length_b    22.5008 
_cell_length_c    21.8191 
_cell_angle_alpha  90.000 
_cell_angle_beta   96.580 
_cell_angle_gamma  90.000 
 
_shelx_F_squared_multiplier     1.000 
 
loop_ 
 _refln_index_h 
 _refln_index_k 
 _refln_index_l 
 _refln_F_squared_calc 
 _refln_F_squared_meas 
 _refln_F_squared_sigma 
 _refln_observed_status 
   2   0   0   424116.06   285165.00  17105.33 o 
   4   0   0    11281.38    10265.96    866.99 o 
   6   0   0    45018.56    38773.32   1032.38 o 
   8   0   0      102.42       85.44     68.68 o 
  10   0   0     3053.22     3952.84    491.36 o 
  12   0   0      701.80      724.82    470.03 o 
  14   0   0     1605.15     2009.58    512.67 o 
  16   0   0      449.34      258.59    274.06 o 
   1   1   0    12400.20    11655.29    522.95 o 
   2   1   0      873.50      832.71    124.60 o 
   3   1   0     6750.87     6145.36    595.91 o 
   4   1   0     3134.66     3008.88    278.10 o 
   5   1   0    27748.40    26438.88    686.09 o 
   6   1   0     5673.93     5682.34    188.49 o 
   7   1   0    30184.51    29063.54    720.75 o 
   8   1   0       59.96       61.99     41.23 o 
   9   1   0     5178.93     5668.08    204.74 o 
  10   1   0     3601.85     3783.33    177.48 o 
  11   1   0     3718.50     4219.96    227.68 o 
  12   1   0    10030.49    10963.40    473.97 o 
  13   1   0       89.90       33.59     87.15 o 
  14   1   0     4135.51     4164.92    286.99 o 
  15   1   0        4.18       13.48    128.72 o 
  16   1   0     1579.30     1177.57    258.00 o 
   0   2   0     1701.52     1684.99    150.76 o 
   1   2   0      317.55      303.33     50.02 o 
   2   2   0     4407.53     4347.27    201.19 o 
   3   2   0    24058.72    22738.41   1060.21 o 
   4   2   0    15271.63    15152.92    779.95 o 
   5   2   0    24089.74    22342.71    591.63 o 
   6   2   0    45327.04    42775.42   1200.66 o 
   7   2   0    12276.31    11500.70    302.35 o 
   8   2   0    20529.75    21022.74    533.37 o 
   9   2   0    11149.40    11312.60    362.25 o 
  10   2   0    21041.29    23057.61    817.73 o 
  11   2   0     3974.83     4078.92    255.42 o 
  12   2   0    29976.53    32430.68   1047.75 o 
  13   2   0     2281.65     2269.05    224.12 o 
  14   2   0    17933.73    19902.55    705.27 o 
  15   2   0      294.59      221.65    142.26 o 
  16   2   0     4504.70     5093.32    345.51 o 
   1   3   0    41432.65    42027.03   1503.56 o 
   2   3   0   108586.77   107606.48   3764.44 o 
   3   3   0      580.04      512.83     79.40 o 
   4   3   0    98007.49    95827.67   2908.40 o 
   5   3   0    36992.54    33954.90    854.61 o 
   6   3   0    83776.09    80091.57   1783.40 o 
   7   3   0    79585.13    77903.93   1626.03 o 
   8   3   0     8166.68     8196.20    231.88 o 
   9   3   0    14708.79    15848.39    407.16 o 
  10   3   0     1098.60      978.00    101.93 o 
  11   3   0     5319.06     5748.15    312.19 o 
  12   3   0      225.51       67.57     82.13 o 
  13   3   0       59.98      -36.43    104.81 o 
  14   3   0      128.99      212.45    136.39 o 
  15   3   0     3181.27     3869.13    307.44 o 
  16   3   0      849.86      668.16    182.53 o 
   0   4   0     5226.22     4715.89    381.89 o 
   1   4   0      785.24      674.96     75.22 o 
   2   4   0    12589.93    11915.68    483.73 o 
   3   4   0     6346.17     6222.47    234.07 o 
   4   4   0      142.23      184.49     56.94 o 
   5   4   0     1983.36     2171.52    132.56 o 
   6   4   0    14315.37    13198.00    363.94 o 
   7   4   0     3159.24     3192.19    207.30 o 
   8   4   0    52520.07    53716.69   1161.10 o 
   9   4   0      871.91      823.32    123.90 o 
  10   4   0    46292.83    45745.46   1181.60 o 
  11   4   0     2035.92     2363.85    188.82 o 
  12   4   0    18910.89    19544.02    694.99 o 
  13   4   0     4812.09     5171.27    280.87 o 
  14   4   0     7274.90     7255.77    464.05 o 
  15   4   0     5491.53     5358.41    381.66 o 
  16   4   0     1195.64      908.36    292.20 o 
   1   5   0      957.13     1029.95    149.10 o 
   2   5   0    14339.13    14519.24    510.91 o 
   3   5   0     9703.69     9425.86    331.56 o 
   4   5   0    25437.07    25005.62    781.75 o 
   5   5   0    49062.95    48646.39   1375.36 o 
   6   5   0    21887.59    21968.01    554.32 o 
   7   5   0     8711.75     8343.84    306.16 o 
   8   5   0     8281.44     8517.79    288.74 o 
   9   5   0     7515.25     7970.17    265.03 o 
  10   5   0       66.06       37.22     71.08 o 
  11   5   0     5506.99     6136.70    294.69 o 
  12   5   0      212.45       61.24     96.66 o 
  13   5   0     2021.17     1816.75    245.80 o 
  14   5   0     2115.48     1932.28    191.14 o 
  15   5   0      839.23      914.98    188.87 o 
  16   5   0     1079.55      803.49    249.56 o 
   0   6   0    35291.83    37407.62   3200.44 o 
   1   6   0   125441.04   117861.09   7157.99 o 
   2   6   0   139454.17   135096.77   3640.26 o 
   3   6   0    68368.88    64647.56   1640.49 o 
   4   6   0    68491.39    69524.51   1759.31 o 
   5   6   0    69283.50    70061.59   1783.10 o 
   6   6   0    20883.59    22186.96    558.75 o 
   7   6   0    36098.64    35960.51    866.94 o 
   8   6   0      223.29      131.04     55.17 o 
   9   6   0       95.74       83.61     58.27 o 
  10   6   0      747.03      697.16    108.14 o 
  11   6   0       96.88       39.59     80.54 o 
  12   6   0     1996.44     1935.48    318.09 o 
  13   6   0     3069.08     3177.80    263.51 o 
  14   6   0      503.06      472.59    135.17 o 
  15   6   0      605.10      564.58    145.38 o 
  16   6   0       69.65      130.22    156.30 o 
   1   7   0     2572.16     2330.39    161.44 o 
   2   7   0    11536.34    12466.13    423.59 o 
   3   7   0     9255.36     9720.10    352.77 o 
   4   7   0     8594.76     9609.28    330.82 o 
   5   7   0     1286.83     1050.89    104.69 o 
   6   7   0    27071.87    28263.24    768.86 o 
   7   7   0     1667.78     1366.90    105.06 o 
   8   7   0    43344.23    43935.56   1053.51 o 
   9   7   0     1266.15     1031.66    111.14 o 
  10   7   0     7422.44     7833.97    424.83 o 
  11   7   0      293.88      212.50     93.69 o 
  12   7   0     5774.70     5357.56    280.67 o 
  13   7   0     2907.87     3087.06    260.88 o 
  14   7   0        6.87       93.06    127.61 o 
  15   7   0     2370.64     1917.33    218.83 o 
   0   8   0     5437.18     5464.66    510.78 o 
   1   8   0     3128.40     3115.15    200.77 o 
   2   8   0        5.47      -23.32     42.61 o 
   3   8   0     5164.22     5288.08    245.36 o 
   4   8   0     1108.09     1228.58    114.06 o 
   5   8   0     9549.42     9172.41    333.91 o 
   6   8   0      961.29     1143.19    121.59 o 
   7   8   0    24876.72    24781.97    707.55 o 
   8   8   0       10.59        7.64     49.83 o 
   9   8   0    26067.49    25629.59    726.94 o 
  10   8   0     2737.24     2482.95    170.39 o 
  11   8   0    28605.13    29846.21    782.31 o 
  12   8   0      294.45       97.81     99.14 o 
  13   8   0    13211.54    12486.06    712.07 o 
  14   8   0     1124.12      782.28    202.22 o 
  15   8   0     6851.15     7098.14    899.31 o 
   1   9   0        2.34      -70.38     46.92 o 
   2   9   0    67778.34    66929.73   1883.49 o 
   3   9   0      461.98      410.72     89.68 o 
   4   9   0   117457.21   118369.23   2964.52 o 
   5   9   0     2053.67     2231.75    164.22 o 
   6   9   0    79747.23    82626.84   1918.75 o 
   7   9   0       20.37       65.80     70.60 o 
   8   9   0    45763.71    48626.66   1287.01 o 
   9   9   0       76.74       91.75     89.49 o 
  10   9   0    18771.04    19272.28    692.79 o 
  11   9   0      833.41      531.39    141.53 o 
  12   9   0       49.86      -58.35    113.68 o 
  13   9   0      234.66      254.79    164.50 o 
  14   9   0      743.18      528.94    192.21 o 
  15   9   0       93.15      105.05    183.86 o 
   0  10   0     6238.27     6104.31   1201.56 o 
   1  10   0     6774.79     7329.88    358.40 o 
   2  10   0     7411.60     6990.19    304.50 o 
   3  10   0     5310.58     5135.63    263.12 o 
   4  10   0    14750.64    15717.12    510.25 o 
   5  10   0     6371.32     6575.83    372.43 o 
   6  10   0     8729.03     9196.06    315.24 o 
   7  10   0    16887.52    18509.54    531.94 o 
   8  10   0     4910.96     5274.09    267.05 o 
   9  10   0    27003.49    28460.05   1046.11 o 
  10  10   0     1192.71      665.98    143.46 o 
  11  10   0    26271.00    26725.08    908.18 o 
  12  10   0       11.47      -23.75    122.58 o 
  13  10   0     9565.66    10161.21   1095.38 o 
  14  10   0       52.22      -12.78    175.04 o 
  15  10   0     5502.00     5801.58    687.75 o 
   1  11   0     9585.39     9152.69    420.92 o 
   2  11   0     1099.77      764.32    141.49 o 
   3  11   0    12307.98    13693.62    506.18 o 
   4  11   0    24137.47    23356.62    835.33 o 
   5  11   0      474.66      336.36     88.94 o 
   6  11   0    26864.32    28908.49   1005.46 o 
   7  11   0        5.98      107.39     70.34 o 
   8  11   0    14020.54    14281.12    487.25 o 
   9  11   0     1266.52     1406.53    322.47 o 
  10  11   0     7447.60     6968.90    381.70 o 
  11  11   0     3431.74     3163.82    272.64 o 
  12  11   0       51.17       80.84    133.82 o 
  13  11   0     1805.15     1456.01    251.36 o 
  14  11   0      135.82      167.47    254.92 o 
  15  11   0     1911.21     1951.80    355.20 o 
   0  12   0    40166.43    38541.11   1869.53 o 
   1  12   0   183638.33   177867.69   5418.71 o 
   2  12   0    29897.66    29831.02   1135.32 o 
   3  12   0   130428.15   131183.34   3618.04 o 
   4  12   0    10451.04    10128.32    414.85 o 
   5  12   0    44953.94    45906.16   1269.83 o 
   6  12   0      483.96      238.05     87.56 o 
   7  12   0     6181.04     6179.90    273.48 o 
   8  12   0       32.53      -22.32     80.87 o 
   9  12   0     3368.70     3055.66    250.97 o 
  10  12   0      957.70      852.92    166.04 o 
  11  12   0      771.74      693.47    161.32 o 
  12  12   0     2317.68     2758.91    336.30 o 
  13  12   0      905.50     1001.17    205.99 o 
  14  12   0      977.44      292.78    222.09 o 
   1  13   0      984.23     1436.73    184.50 o 
   2  13   0    13033.06    13621.29    519.78 o 
   3  13   0       22.45       36.08     78.34 o 
   4  13   0    15296.85    15633.77    584.09 o 
   5  13   0     6289.18     6909.03    333.70 o 
   6  13   0    14035.83    14177.61    515.12 o 
   7  13   0     2514.14     2870.94    318.93 o 
   8  13   0     3696.77     3724.64    241.99 o 
   9  13   0     3816.46     3196.74    335.44 o 
  10  13   0     3010.72     2929.39    267.09 o 
  11  13   0     1828.63     2031.80    248.82 o 
  12  13   0       77.03       51.44    153.00 o 
  13  13   0     2479.84     2320.02    344.60 o 
  14  13   0      520.40      262.49    233.62 o 
   0  14   0     3171.30     3564.57    603.99 o 
   1  14   0     2177.19     2600.71    251.52 o 
   2  14   0       19.35        2.48     69.53 o 
   3  14   0      927.00      881.63    140.43 o 
   4  14   0     1639.74     1226.76    156.52 o 
   5  14   0     3827.57     3926.53    259.51 o 
   6  14   0     3819.05     3451.09    337.68 o 
   7  14   0      379.31      269.25    107.47 o 
   8  14   0    18303.52    19907.44    758.77 o 
   9  14   0     9739.33    10149.17    786.16 o 
  10  14   0    17622.68    18360.76    696.80 o 
  11  14   0    12216.91    12234.38    734.78 o 
  12  14   0     3224.47     3077.27    338.07 o 
  13  14   0     8177.63     8859.63    648.45 o 
  14  14   0     1388.63      931.04    296.78 o 
   1  15   0      589.52      296.33    111.34 o 
   2  15   0     3127.86     3026.91    243.88 o 
   3  15   0    10179.04     9990.28    450.01 o 
   4  15   0    17215.51    17726.30    661.15 o 
   5  15   0    19570.04    19866.88    669.65 o 
   6  15   0    15653.25    15525.99    571.47 o 
   7  15   0    22678.54    23088.99    764.30 o 
   8  15   0    15477.77    16801.76    685.27 o 
   9  15   0     7576.92     9023.46    567.20 o 
  10  15   0      886.78      981.86    183.73 o 
  11  15   0      591.93      432.11    163.59 o 
  12  15   0        0.42      -13.45    163.18 o 
  13  15   0        9.73      183.05    182.96 o 
   0  16   0     1768.09     1781.58    322.47 o 
   1  16   0     2341.68     2570.16    267.83 o 
   2  16   0      858.53      596.12    129.00 o 
   3  16   0     2508.05     2292.05    268.73 o 
   4  16   0     1021.35      756.36    175.08 o 
   5  16   0     8495.90     9020.37    457.12 o 
   6  16   0      232.74      232.72    105.10 o 
   7  16   0     7705.04     7192.48    419.42 o 
   8  16   0     2758.88     2445.63    256.39 o 
   9  16   0    21895.21    24203.42    912.58 o 
  10  16   0     8185.28     9019.88    570.36 o 
  11  16   0    10158.92    10508.17    530.76 o 
  12  16   0     7704.96     7671.72    866.05 o 
  13  16   0     3025.53     2237.26    298.96 o 
   1  17   0     1272.57     1117.51    219.40 o 
   2  17   0      191.43       49.19     92.37 o 
   3  17   0     4687.78     4634.16    347.05 o 
   4  17   0     2064.13     2263.86    241.14 o 
   5  17   0     5935.49     6403.43    359.16 o 
   6  17   0      969.97      604.22    176.46 o 
   7  17   0    14890.11    15405.41    597.22 o 
   8  17   0      764.59      706.45    164.30 o 
   9  17   0     6748.13     6796.57    441.76 o 
  10  17   0     4451.81     3747.07    422.49 o 
  11  17   0      774.02      529.53    211.99 o 
  12  17   0     2897.55     3183.60    344.95 o 
   0  18   0   108192.18   114915.23   5204.79 o 
   1  18   0     8349.37     8162.38    597.39 o 
   2  18   0    94043.05    99535.63   2877.07 o 
   3  18   0     5437.37     5639.15    364.45 o 
   4  18   0    41626.18    40883.21   1222.19 o 
   5  18   0     4028.94     3637.85    282.98 o 
   6  18   0     5975.98     6402.70    458.52 o 
   7  18   0     1910.65     1732.63    327.38 o 
   8  18   0     1028.51      686.59    169.67 o 
   9  18   0       26.91       47.51    133.70 o 
  10  18   0     2583.71     1805.75    294.04 o 
  11  18   0       96.15        3.50    182.99 o 
  12  18   0     3858.39     3640.79    430.07 o 
   1  19   0      796.65      610.14    197.74 o 
   2  19   0     2004.46     1644.32    271.87 o 
   3  19   0     5547.90     5633.97    378.84 o 
   4  19   0     2135.10     1721.71    206.44 o 
   5  19   0     5828.23     6350.21    379.22 o 
   6  19   0       25.21       61.45    109.33 o 
   7  19   0     6358.26     6564.60    474.72 o 
   8  19   0     2273.91     2225.75    274.32 o 
   9  19   0     3389.00     3177.16    339.59 o 
  10  19   0      703.25      487.47    215.54 o 
  11  19   0      855.63      658.28    230.98 o 
   0  20   0      544.51      236.59    206.92 o 
   1  20   0     3285.75     2969.42    285.32 o 
   2  20   0       25.65        3.12    106.82 o 
   3  20   0       35.34       36.54    106.46 o 
   4  20   0      234.05      102.27    116.91 o 
   5  20   0        7.70       23.02    106.07 o 
   6  20   0     3589.53     2773.90    361.60 o 
   7  20   0       72.58      -16.68    129.19 o 
   8  20   0    10143.76     9748.47    550.12 o 
   9  20   0      533.48      314.36    165.73 o 
  10  20   0    10329.92    10424.29    597.73 o 
  11  20   0      470.69      173.11    208.79 o 
   1  21   0     1610.72     1744.42    242.23 o 
   2  21   0     1817.36     1625.51    230.10 o 
   3  21   0    18992.72    18742.45   1087.91 o 
   4  21   0      486.02      453.69    152.04 o 
   5  21   0    23614.21    24253.07    854.13 o 
   6  21   0     3074.83     2893.24    286.62 o 
   7  21   0    11714.89    12481.41    635.61 o 
   8  21   0     3352.64     2894.31    318.08 o 
   9  21   0     3984.49     4485.66    399.14 o 
  10  21   0      572.55      376.79    191.27 o 
   0  22   0       23.40       42.05    195.67 o 
   1  22   0     2412.62     2195.87    330.54 o 
   2  22   0     1111.73     1561.32    235.08 o 
   3  22   0     1141.83     1136.07    224.60 o 
   4  22   0     4315.58     4187.03    345.23 o 
   5  22   0     1840.56     1865.05    245.80 o 
   6  22   0     5448.11     5591.21    394.13 o 
   7  22   0     1240.73      869.12    205.38 o 
   8  22   0     9556.99     9951.50    590.73 o 
   9  22   0      305.89      258.29    171.27 o 
   1  23   0      305.45      259.27    153.14 o 
   2  23   0      916.34      596.22    175.87 o 
   3  23   0     1443.12     1100.75    223.90 o 
   4  23   0     3141.15     3012.14    303.76 o 
   5  23   0     5076.23     5249.24    388.58 o 
   6  23   0     3169.43     2592.82    313.39 o 
   7  23   0     5613.82     6016.56    465.99 o 
   8  23   0      554.38      201.63    166.25 o 
   0  24   0    44381.41    52769.64   2782.18 o 
   1  24   0    17344.01    17954.14    801.96 o 
   2  24   0    34993.98    39727.06   1387.29 o 
   3  24   0    11472.28    12385.31    608.54 o 
   4  24   0    16464.32    17219.63    729.83 o 
   5  24   0     2656.14     2325.27    281.64 o 
   6  24   0     6324.80     6328.58    483.73 o 
   7  24   0        6.87     -102.80    150.09 o 
   1  25   0      263.90      358.86    179.89 o 
   2  25   0      880.16      592.55    201.13 o 
   3  25   0     1593.75     1278.45    281.91 o 
   4  25   0     2408.23     1782.44    261.10 o 
   5  25   0     2166.08     1543.55    249.50 o 
   6  25   0     1490.81     1983.11    297.76 o 
   0  26   0      243.04      338.68    237.13 o 
   1  26   0      641.50      602.98    193.51 o 
   2  26   0      561.77      356.78    182.56 o 
   3  26   0      429.34      414.54    178.68 o 
   4  26   0     2176.06     1912.64    278.59 o 
 -15   0   1     1995.89     1444.65    369.29 o 
 -13   0   1      822.11     1084.07    189.14 o 
 -11   0   1       13.07      -63.95     94.94 o 
  -9   0   1        4.35       37.70     68.38 o 
  -7   0   1    12655.75    12080.24    627.11 o 
  -5   0   1    87537.36    86437.88   5501.56 o 
  -3   0   1   442756.75   367110.06  22077.09 o 
  -1   0   1   941350.81   298847.09  17917.15 o 
   3   0   1    87633.26    90238.28   5554.82 o 
   5   0   1    43266.45    36897.70   1511.93 o 
   7   0   1     2683.35     2514.00    200.10 o 
   9   0   1     1006.69     1006.64    142.16 o 
  11   0   1     1003.91     1174.27    330.89 o 
  13   0   1     3203.44     3814.90    327.36 o 
  15   0   1      167.09      110.45    235.40 o 
 -16   1   1      154.54      103.52    189.44 o 
 -15   1   1     3584.11     4276.95    522.66 o 
 -14   1   1      252.29       52.30    107.34 o 
 -13   1   1     4079.51     5256.42    461.29 o 
 -12   1   1      308.86      233.55     88.71 o 
 -11   1   1     2936.92     3113.05    192.20 o 
 -10   1   1     3592.62     4258.52    196.08 o 
  -9   1   1     3907.37     4865.43    215.06 o 
  -8   1   1     7918.72     7646.47    234.58 o 
  -7   1   1        3.50      -32.50     38.43 o 
  -6   1   1    26108.70    25881.97    697.99 o 
  -5   1   1     1425.37     1144.41    142.89 o 
  -4   1   1     1024.88      824.67    162.24 o 
  -3   1   1       20.63      143.96     69.79 o 
  -2   1   1     3584.39     3776.41    246.59 o 
  -1   1   1      293.83      337.77     40.90 o 
   0   1   1      819.03       42.33     22.35 o 
   1   1   1        1.76       12.58     13.30 o 
   2   1   1    26198.16    22638.18   1029.51 o 
   3   1   1     7382.67     7090.25    803.02 o 
   4   1   1     5300.44     5409.60    295.91 o 
   5   1   1     1581.56     1307.76     87.29 o 
   6   1   1    35412.23    33723.42   1194.82 o 
   7   1   1      567.76      529.46     66.59 o 
   8   1   1    11770.32    11641.64    298.21 o 
   9   1   1      553.62      591.26    112.43 o 
  10   1   1     3866.78     3919.11    183.90 o 
  11   1   1     3465.80     3659.30    249.35 o 
  12   1   1      185.50      153.25     87.58 o 
  13   1   1     3873.49     4189.77    240.01 o 
  14   1   1      113.13      113.88    114.56 o 
  15   1   1     1560.08     1427.72    240.60 o 
  16   1   1        5.70      -28.92    173.51 o 
 -16   2   1       21.52      185.30    177.03 o 
 -15   2   1     7066.50     8220.96    817.67 o 
 -14   2   1      359.96      218.80    126.85 o 
 -13   2   1    22258.90    24927.32    820.80 o 
 -12   2   1     2031.81     2623.39    225.62 o 
 -11   2   1    28141.28    30363.91    824.04 o 
 -10   2   1    16026.47    17388.65    520.47 o 
  -9   2   1    22883.79    24502.01    578.86 o 
  -8   2   1    17781.75    18951.83    534.82 o 
  -7   2   1    16347.14    15005.64    348.62 o 
  -6   2   1    42580.60    43720.52   1092.53 o 
  -5   2   1    31361.58    29612.76    807.60 o 
  -4   2   1    42232.96    40407.82   1848.24 o 
  -3   2   1     4829.56     4675.40    471.30 o 
  -2   2   1      722.45      696.59     81.82 o 
  -1   2   1      205.85      123.06     40.21 o 
   0   2   1      463.50      218.77     56.59 o 
   1   2   1      948.26      791.49     80.58 o 
   2   2   1    45323.08    44314.02   1579.47 o 
   3   2   1    33999.54    35115.21   1583.89 o 
   4   2   1     3736.44     3741.08    357.88 o 
   5   2   1    27126.50    24486.19    690.80 o 
   6   2   1    17115.08    16759.35    378.07 o 
   7   2   1     8227.20     6982.58    369.25 o 
   8   2   1    18257.78    17603.69    437.50 o 
   9   2   1    23342.10    24554.51    546.68 o 
  10   2   1    12227.89    13535.23    350.59 o 
  11   2   1    29882.96    33522.99    831.84 o 
  12   2   1      389.55      168.46     87.37 o 
  13   2   1    23670.52    26624.60   1346.33 o 
  14   2   1      225.78      190.91    138.19 o 
  15   2   1     8999.89    10893.37    498.91 o 
  16   2   1        9.88       32.63    139.18 o 
 -16   3   1     2810.46     3101.33    485.72 o 
 -15   3   1      279.79      263.70    150.98 o 
 -14   3   1      327.24      286.92    141.19 o 
 -13   3   1      138.91       21.77    101.13 o 
 -12   3   1      775.18      776.77    146.51 o 
 -11   3   1     1695.26     1695.73    245.63 o 
 -10   3   1     5074.22     5444.93    355.93 o 
  -9   3   1     6652.51     6807.75    252.67 o 
  -8   3   1    38298.74    39335.98    810.54 o 
  -7   3   1    39799.47    39875.52    874.25 o 
  -6   3   1    31642.15    30436.54    791.24 o 
  -5   3   1    25511.17    25445.56    747.01 o 
  -4   3   1     3694.51     3243.68    178.09 o 
  -3   3   1     1814.19     2060.10    176.07 o 
  -2   3   1    38714.23    40258.55   1450.96 o 
  -1   3   1     2004.55     1961.51    207.65 o 
   0   3   1     1583.58      993.12    247.07 o 
   1   3   1     3148.66     2816.21    147.92 o 
   2   3   1    55683.51    52393.11   1866.37 o 
   3   3   1   193727.61   179781.69   4796.28 o 
   4   3   1    47685.68    45254.68   1652.14 o 
   5   3   1    53425.28    52527.62   1186.41 o 
   6   3   1   113768.13   106811.65   2476.09 o 
   7   3   1    14046.06    14187.55    425.05 o 
   8   3   1    41183.74    40750.71    888.34 o 
   9   3   1     1037.69     1006.56     95.05 o 
  10   3   1     2369.45     2698.74    202.94 o 
  11   3   1       90.53       62.71     64.20 o 
  12   3   1        0.83       54.76     83.38 o 
  13   3   1      425.08      231.68    119.97 o 
  14   3   1     1426.89     1686.04    235.45 o 
  15   3   1      579.81      485.92    165.25 o 
  16   3   1     4389.06     5270.53    538.99 o 
 -16   4   1     4743.77     5191.20    359.97 o 
 -15   4   1     3120.85     3100.69    482.78 o 
 -14   4   1     5456.17     5275.25    340.14 o 
 -13   4   1    14558.71    14442.69    495.30 o 
 -12   4   1     3157.55     3513.35    420.96 o 
 -11   4   1    34991.54    36023.07   1289.86 o 
 -10   4   1     2616.09     2742.62    220.20 o 
  -9   4   1    56405.13    59160.46   1366.18 o 
  -8   4   1     2550.89     2743.63    184.90 o 
  -7   4   1    21134.36    19581.76    473.61 o 
  -6   4   1     8719.78     8441.32    281.03 o 
  -5   4   1       92.42       83.80     40.40 o 
  -4   4   1     6378.10     6868.92    291.51 o 
  -3   4   1     1501.07     1441.89    160.56 o 
  -2   4   1      235.57      231.11     53.03 o 
  -1   4   1       50.76       55.06     33.49 o 
   0   4   1      315.94      291.11     60.93 o 
   1   4   1     8855.39     9295.50    432.29 o 
   2   4   1    63021.95    63368.74   1733.03 o 
   3   4   1       72.79       42.20     31.67 o 
   4   4   1    11129.62    10980.21    339.65 o 
   5   4   1     9068.98     8645.04    285.92 o 
   6   4   1     5045.48     4885.58    199.68 o 
   7   4   1    33189.50    31680.38    716.92 o 
   8   4   1     8931.03     9183.15    290.63 o 
   9   4   1    41019.66    41051.30    904.01 o 
  10   4   1     3378.49     3455.35    247.74 o 
  11   4   1    26787.01    28568.04    842.60 o 
  12   4   1     2247.49     2308.04    265.47 o 
  13   4   1    14141.26    14751.57    785.56 o 
  14   4   1     5587.67     6061.20    364.32 o 
  15   4   1     3504.37     3256.60    288.08 o 
  16   4   1     4377.17     4744.16    464.01 o 
 -16   5   1      480.02      586.58    180.20 o 
 -15   5   1     1007.16      774.20    184.51 o 
 -14   5   1     1825.23     1884.33    193.08 o 
 -13   5   1     1512.08      937.33    171.68 o 
 -12   5   1     9690.49    10160.67    453.46 o 
 -11   5   1     1933.29     1629.15    206.52 o 
 -10   5   1    11301.15    12054.64    404.48 o 
  -9   5   1     6934.17     6437.82    281.82 o 
  -8   5   1     2286.03     2277.54    132.62 o 
  -7   5   1    41834.76    40377.59    960.90 o 
  -6   5   1    18959.21    20318.71    592.67 o 
  -5   5   1    17648.41    17336.84    535.60 o 
  -4   5   1    10060.61    10210.63    438.98 o 
  -3   5   1    11416.79    11212.07    597.35 o 
  -2   5   1     3649.20     3506.08    279.80 o 
  -1   5   1      357.96      611.79     77.23 o 
   0   5   1     2929.28     2212.40    243.74 o 
   1   5   1     1156.13     1218.68     98.18 o 
   2   5   1      503.73      485.41     65.39 o 
   3   5   1    17615.66    16084.42    765.95 o 
   4   5   1    14805.15    13044.57    464.67 o 
   5   5   1     6556.77     6196.63    310.67 o 
   6   5   1    14597.15    14926.93    404.70 o 
   7   5   1     7070.07     7299.14    233.90 o 
   8   5   1     5891.16     6151.47    220.24 o 
   9   5   1      925.74      658.96     94.77 o 
  10   5   1     6577.14     6431.03    287.32 o 
  11   5   1      260.77       89.36     89.70 o 
  12   5   1     3315.50     3632.29    241.26 o 
  13   5   1     1795.03     1432.94    190.53 o 
  14   5   1      690.51      465.35    133.79 o 
  15   5   1     1084.43      699.61    169.91 o 
  16   5   1        3.49       -1.69    155.92 o 
 -16   6   1       24.01       -0.10    151.23 o 
 -15   6   1        2.13      -78.05    114.07 o 
 -14   6   1      912.87      690.99    144.10 o 
 -13   6   1     1167.21      409.99    139.11 o 
 -12   6   1      226.52      192.87    115.03 o 
 -11   6   1      275.04      179.26     91.57 o 
 -10   6   1      229.58      139.44     75.49 o 
  -9   6   1       22.74      -34.47     61.91 o 
  -8   6   1     3583.52     3447.83    172.25 o 
  -7   6   1     4478.56     4727.53    249.81 o 
  -6   6   1    26684.89    26745.00    656.37 o 
  -5   6   1    86272.48    87337.22   2196.57 o 
  -4   6   1    97268.34    94267.79   3132.49 o 
  -3   6   1    60865.28    62263.26   1944.81 o 
  -2   6   1   161784.59   164742.78   4960.41 o 
  -1   6   1    61892.91    62641.72   1936.35 o 
   0   6   1   271798.81   254079.25   7544.58 o 
   1   6   1    52844.45    54319.30   1957.97 o 
   2   6   1    91523.69    91775.25   2286.36 o 
   3   6   1    83212.73    77776.98   1945.02 o 
   4   6   1    53970.61    52156.35   1351.05 o 
   5   6   1    59045.11    61679.15   1590.48 o 
   6   6   1    29868.29    29285.41    714.15 o 
   7   6   1     6784.26     7147.27    248.81 o 
   8   6   1     2517.47     2576.90    143.93 o 
   9   6   1      309.65      225.22     68.65 o 
  10   6   1     6106.08     6187.59    260.65 o 
  11   6   1      713.81      140.89     92.18 o 
  12   6   1     6654.00     7594.13    385.57 o 
  13   6   1      822.50      328.63    135.58 o 
  14   6   1      954.40     1160.88    165.19 o 
  15   6   1        1.05      -56.59    121.48 o 
 -15   7   1       24.40      137.70    130.53 o 
 -14   7   1     2953.74     2618.04    252.66 o 
 -13   7   1     2111.81     2181.69    228.62 o 
 -12   7   1      228.79      241.48    119.23 o 
 -11   7   1     4459.87     4849.90    396.38 o 
 -10   7   1     2459.75     2663.31    179.24 o 
  -9   7   1    17820.24    18203.77    505.69 o 
  -8   7   1      247.17      144.40     63.60 o 
  -7   7   1    58178.14    58139.79   1340.14 o 
  -6   7   1    11080.21    11079.35    316.71 o 
  -5   7   1     7837.13     8139.03    297.08 o 
  -4   7   1     4464.75     4182.86    211.46 o 
  -3   7   1     5516.92     5333.62    312.57 o 
  -2   7   1     8113.07     8385.12    348.12 o 
  -1   7   1       18.44      -27.78     32.29 o 
   0   7   1       35.94       -0.34     38.32 o 
   1   7   1    10063.54     9992.94    396.57 o 
   2   7   1     7049.13     6725.42    476.22 o 
   3   7   1     1861.80     1410.08    139.62 o 
   4   7   1     4815.13     4487.22    310.16 o 
   5   7   1    18235.64    17253.94    528.16 o 
   6   7   1     7507.19     7567.87    263.92 o 
   7   7   1    28734.15    28408.16    707.01 o 
   8   7   1     1892.59     2164.12    129.23 o 
   9   7   1    12323.28    12515.15    366.95 o 
  10   7   1      213.45      178.44     81.58 o 
  11   7   1     1826.46     1574.89    194.70 o 
  12   7   1     2682.96     2600.89    208.12 o 
  13   7   1        6.92        8.36    119.25 o 
  14   7   1     3737.86     3077.45    269.06 o 
  15   7   1       54.71       32.17    144.26 o 
 -15   8   1     2155.18     1740.77    381.80 o 
 -14   8   1    10785.60    10888.16    655.53 o 
 -13   8   1      711.63      543.99    154.40 o 
 -12   8   1    16797.95    16846.62    555.40 o 
 -11   8   1      166.94      173.45     97.08 o 
 -10   8   1    27188.35    27441.20    786.81 o 
  -9   8   1      218.25      140.63     74.25 o 
  -8   8   1    20530.68    21615.25    574.95 o 
  -7   8   1       37.87       28.82     45.73 o 
  -6   8   1    25258.50    25855.00    670.82 o 
  -5   8   1     2495.45     2649.11    168.34 o 
  -4   8   1      139.45       96.10     69.29 o 
  -3   8   1     1429.75     1434.91    125.10 o 
  -2   8   1      142.32       67.10     50.71 o 
  -1   8   1       86.39       42.27     49.54 o 
   0   8   1        3.18       25.99     46.50 o 
   1   8   1       42.52       40.11     46.58 o 
   2   8   1        5.71       -4.58     40.87 o 
   3   8   1      642.85      646.11     86.16 o 
   4   8   1     3210.28     3171.47    206.91 o 
   5   8   1     6236.12     6463.25    272.21 o 
   6   8   1    12937.79    12895.68    412.21 o 
   7   8   1      109.23      124.27     70.51 o 
   8   8   1    35421.02    36722.01    910.29 o 
   9   8   1      132.71       18.58     61.02 o 
  10   8   1    45183.17    44905.30   1082.10 o 
  11   8   1     1557.23     1443.58    152.74 o 
  12   8   1    19350.39    18901.10   1162.20 o 
  13   8   1     2052.10     1903.57    257.12 o 
  14   8   1     8829.31     9370.42    548.91 o 
  15   8   1     2477.63     2470.87    304.50 o 
 -15   9   1     2970.95     3568.05    357.83 o 
 -14   9   1        1.00      -83.51    161.54 o 
 -13   9   1       59.75      -62.99    165.05 o 
 -12   9   1        7.62       17.79    122.22 o 
 -11   9   1     6834.06     7305.65    395.63 o 
 -10   9   1       31.09      117.42    115.45 o 
  -9   9   1    21546.71    21954.98    743.76 o 
  -8   9   1     3040.30     3160.49    227.20 o 
  -7   9   1    49495.97    51464.67   1341.85 o 
  -6   9   1       88.99       57.27     59.79 o 
  -5   9   1    96296.58    96488.58   2446.75 o 
  -4   9   1      389.81      281.40     74.04 o 
  -3   9   1    49703.21    48898.12   1416.36 o 
  -2   9   1     7946.62     9129.01    355.11 o 
  -1   9   1     4175.91     4194.81    321.92 o 
   0   9   1      702.00      710.87    114.88 o 
   1   9   1    32513.66    35999.57   1203.57 o 
   2   9   1     5166.33     4999.20    247.12 o 
   3   9   1    91697.93    93385.24   2359.78 o 
   4   9   1      382.65      397.17    103.55 o 
   5   9   1    86421.88    83000.18   2126.76 o 
   6   9   1     1087.02      837.59     93.03 o 
   7   9   1    58471.50    60786.24   1458.02 o 
   8   9   1      563.26      508.51    105.12 o 
   9   9   1     9127.76     8845.25    488.58 o 
  10   9   1     2949.91     2977.10    255.15 o 
  11   9   1      276.54      205.63    121.44 o 
  12   9   1      147.15      258.43    124.93 o 
  13   9   1       23.07      -29.91    142.37 o 
  14   9   1       11.25      120.70    178.51 o 
  15   9   1     2228.90     2327.15    312.89 o 
 -15  10   1       60.62       32.48    182.98 o 
 -14  10   1     7610.08     8024.27    679.46 o 
 -13  10   1       35.56     -154.15    165.09 o 
 -12  10   1    13735.29    13966.49    806.21 o 
 -11  10   1     1848.38     2003.39    223.41 o 
 -10  10   1    18464.02    18724.92    680.40 o 
  -9  10   1     9589.21     9947.72    532.12 o 
  -8  10   1    21585.94    21900.70    727.20 o 
  -7  10   1     9201.03    10168.97    383.52 o 
  -6  10   1     7335.82     6718.98    499.84 o 
  -5  10   1    16315.70    16693.24    591.09 o 
  -4  10   1     6877.75     7225.68    321.25 o 
  -3  10   1     4446.56     4255.77    268.49 o 
  -2  10   1    11084.92    12878.89    462.93 o 
  -1  10   1      573.33      557.01    104.57 o 
   0  10   1    13590.73    15325.06   1162.02 o 
   1  10   1     3985.64     3757.23    248.14 o 
   2  10   1      598.11      522.30     95.61 o 
   3  10   1      545.72      415.77    114.06 o 
   4  10   1     7924.66     8113.66    343.14 o 
   5  10   1     2714.80     2660.24    202.44 o 
   6  10   1    14614.88    14584.16    499.23 o 
   7  10   1     7819.40     7874.02    301.04 o 
   8  10   1    32960.68    34500.63    967.05 o 
   9  10   1     1989.07     2034.18    200.15 o 
  10  10   1    25849.45    27042.64    905.08 o 
  11  10   1       13.30       61.51    117.41 o 
  12  10   1    20607.31    20874.85    846.06 o 
  13  10   1       68.52      113.75    130.59 o 
  14  10   1     9945.51     9670.13    562.45 o 
  15  10   1      190.97      -64.61    180.38 o 
 -15  11   1       54.02       67.54    210.17 o 
 -14  11   1     2101.67     1401.51    293.31 o 
 -13  11   1      184.22       88.33    205.36 o 
 -12  11   1     1289.08     1323.05    221.57 o 
 -11  11   1     5710.67     5188.84    424.67 o 
 -10  11   1     1196.34      857.38    192.44 o 
  -9  11   1     7035.79     6753.55    414.40 o 
  -8  11   1      478.17      369.83    105.71 o 
  -7  11   1    22985.72    23157.90    639.42 o 
  -6  11   1     2379.35     2546.05    179.39 o 
  -5  11   1    25050.62    25638.19    841.15 o 
  -4  11   1    11130.53    11171.06    644.93 o 
  -3  11   1     6432.72     6284.18    305.14 o 
  -2  11   1    20430.39    20950.68    693.70 o 
  -1  11   1       89.23        7.29     61.65 o 
   0  11   1      494.80      899.01    193.00 o 
   1  11   1     4383.22     4075.48    269.61 o 
   2  11   1     7158.42     7587.48    336.93 o 
   3  11   1    26827.09    27218.69    799.37 o 
   4  11   1     1940.22     1518.06    146.85 o 
   5  11   1    21802.49    22441.61    692.98 o 
   6  11   1     1009.99      689.23    122.01 o 
   7  11   1    18512.33    19411.88    761.29 o 
   8  11   1      130.15        8.84     71.20 o 
   9  11   1     9914.61    10322.36    530.20 o 
  10  11   1     1629.91     1449.28    191.59 o 
  11  11   1     3129.62     3611.36    296.00 o 
  12  11   1     2258.66     2722.42    279.71 o 
  13  11   1      140.96       45.66    140.35 o 
  14  11   1     1935.25     1261.36    409.57 o 
 -14  12   1      120.88       26.31    215.34 o 
 -13  12   1      914.68     1397.90    515.11 o 
 -12  12   1     1003.29      923.97    192.87 o 
 -11  12   1      355.42      196.99    137.09 o 
 -10  12   1       25.54      -23.80    106.70 o 
  -9  12   1     1320.65     1257.74    173.39 o 
  -8  12   1     6741.94     7350.74    434.74 o 
  -7  12   1       34.14       14.96     67.96 o 
  -6  12   1    35008.03    35914.68   1031.91 o 
  -5  12   1    13376.11    13125.22    469.58 o 
  -4  12   1    80407.91    79656.52   2268.65 o 
  -3  12   1    14812.94    14968.41    549.68 o 
  -2  12   1   170797.36   158359.97   4336.02 o 
  -1  12   1    37220.78    38653.25   1325.28 o 
   0  12   1   253556.63   240009.53   8680.32 o 
   1  12   1    28586.68    29993.64   1070.66 o 
   2  12   1   157629.06   155232.64   4258.71 o 
   3  12   1    10638.10    10878.12    439.02 o 
   4  12   1    64591.54    66825.87   1767.35 o 
   5  12   1      454.39      301.47     86.03 o 
   6  12   1    10921.37    11114.25    430.59 o 
   7  12   1     2684.60     2629.80    270.25 o 
   8  12   1       10.58       25.38     69.37 o 
   9  12   1     2766.97     2834.28    240.91 o 
  10  12   1     1607.02     1388.17    254.53 o 
  11  12   1      883.58      731.29    169.55 o 
  12  12   1     1465.92     1241.19    208.45 o 
  13  12   1      499.90      288.86    161.42 o 
  14  12   1      230.79      194.19    273.89 o 
 -14  13   1     1559.72     1350.32    331.27 o 
 -13  13   1      308.63      161.80    192.58 o 
 -12  13   1     3576.92     3121.02    364.04 o 
 -11  13   1       47.86      -91.91    131.69 o 
 -10  13   1     1375.81      900.51    237.91 o 
  -9  13   1     2917.23     2267.03    226.94 o 
  -8  13   1      527.60      448.49    138.89 o 
  -7  13   1    15224.39    16128.86    566.58 o 
  -6  13   1      881.62      522.41    108.04 o 
  -5  13   1    22558.18    23333.68    734.32 o 
  -4  13   1      499.09      322.12     99.01 o 
  -3  13   1     8850.23     9190.77    401.38 o 
  -2  13   1       68.16       63.24     74.42 o 
  -1  13   1     1517.57     1706.77    219.11 o 
   0  13   1     1416.62     1743.53    516.21 o 
   1  13   1     8826.77    10513.86    491.19 o 
   2  13   1     1844.23     2332.72    203.81 o 
   3  13   1    10456.05     9731.46    721.46 o 
   4  13   1       76.64      -18.74     71.53 o 
   5  13   1    17008.24    17572.52    589.99 o 
   6  13   1     8133.92     7881.59    526.83 o 
   7  13   1    12810.40    12974.35    496.52 o 
   8  13   1     5718.26     5678.64    322.64 o 
   9  13   1     4019.85     4231.30    409.15 o 
  10  13   1     1307.97      984.90    174.99 o 
  11  13   1      541.94      319.86    176.14 o 
  12  13   1     2200.13     1743.64    239.76 o 
  13  13   1      162.81      -59.22    142.78 o 
  14  13   1     1273.17     1059.06    356.03 o 
 -14  14   1     5052.66     5893.48   1143.04 o 
 -13  14   1     3446.38     3272.31    334.77 o 
 -12  14   1    10845.83    10763.42    773.68 o 
 -11  14   1     7695.74     8755.26    465.52 o 
 -10  14   1    11081.11    10505.35    488.06 o 
  -9  14   1    25921.54    27819.35   1077.10 o 
  -8  14   1      549.89      293.27    146.99 o 
  -7  14   1    11139.27    11940.08    478.02 o 
  -6  14   1     3033.46     2945.73    267.11 o 
  -5  14   1     1801.48     1699.51    224.10 o 
  -4  14   1       82.21       27.87     78.26 o 
  -3  14   1     1456.59     1187.93    155.80 o 
  -2  14   1      127.83       52.89     75.31 o 
  -1  14   1      962.64      799.63    149.23 o 
   0  14   1     2701.99     2839.25    261.69 o 
   1  14   1     4323.05     4970.38    609.36 o 
   2  14   1      158.56      158.40     86.96 o 
   3  14   1     2860.68     2693.19    228.90 o 
   4  14   1     3650.58     3209.37    230.35 o 
   5  14   1     4743.38     4482.40    334.43 o 
   6  14   1    13062.06    13515.78    512.50 o 
   7  14   1     3898.43     3932.79    303.26 o 
   8  14   1     3182.97     2621.12    308.33 o 
   9  14   1    22329.53    23320.24   1769.87 o 
  10  14   1    11562.02    12067.91    533.60 o 
  11  14   1     5822.46     6494.26    409.28 o 
  12  14   1    13077.37    13157.58    601.42 o 
  13  14   1     2064.99     1699.91    257.41 o 
  14  14   1     7990.96     8239.92    929.31 o 
 -13  15   1       31.73        8.03    180.60 o 
 -12  15   1      252.76      181.25    171.93 o 
 -11  15   1      321.02      193.42    147.38 o 
 -10  15   1     6707.36     6939.81    424.31 o 
  -9  15   1     7455.08     7423.01    535.22 o 
  -8  15   1    23240.92    24844.36    901.95 o 
  -7  15   1    18690.66    19429.95    684.26 o 
  -6  15   1    18515.78    18720.49    711.18 o 
  -5  15   1     9728.85    10615.55    441.77 o 
  -4  15   1    10418.85    11296.48    487.97 o 
  -3  15   1     6532.74     7065.70    372.19 o 
  -2  15   1     2538.20     2742.14    318.46 o 
  -1  15   1       74.13       32.73     84.72 o 
   0  15   1      126.00      110.06    100.09 o 
   1  15   1       29.28       36.79     83.15 o 
   2  15   1     9004.53     9812.79    450.05 o 
   3  15   1     8092.40     8391.01    409.03 o 
   4  15   1    19315.71    20533.31    687.77 o 
   5  15   1    10262.23    10989.96    548.77 o 
   6  15   1    27221.67    29288.30    911.22 o 
   7  15   1    10142.25    11345.86    549.83 o 
   8  15   1    20649.69    22003.13    976.97 o 
   9  15   1    10203.86    11125.04    552.55 o 
  10  15   1     1982.70     2114.16    293.88 o 
  11  15   1      277.34      255.45    135.95 o 
  12  15   1       27.55      -35.51    141.26 o 
  13  15   1      620.06      583.01    191.71 o 
 -13  16   1     3866.35     4707.37    393.49 o 
 -12  16   1     6750.18     6681.94    437.71 o 
 -11  16   1     6235.24     6453.05    413.09 o 
 -10  16   1    12692.72    13221.36    885.69 o 
  -9  16   1     6252.94     5700.51    399.52 o 
  -8  16   1    10574.06    11832.78    565.95 o 
  -7  16   1      846.79      460.17    136.65 o 
  -6  16   1     6317.05     5814.09    336.52 o 
  -5  16   1        0.93      -67.55     85.53 o 
  -4  16   1     2071.65     2522.49    298.33 o 
  -3  16   1       64.01        6.42     82.21 o 
  -2  16   1     1143.35     1081.71    159.13 o 
  -1  16   1      592.98      177.18     87.91 o 
   0  16   1     1486.80      633.53    215.34 o 
   1  16   1     1977.56     1630.54    244.51 o 
   2  16   1     3749.41     3609.84    275.39 o 
   3  16   1      341.32      104.39     90.08 o 
   4  16   1     3880.79     3612.97    260.86 o 
   5  16   1     2083.83     2221.26    213.41 o 
   6  16   1    15506.76    16413.87    603.06 o 
   7  16   1     5101.13     5702.88    586.95 o 
   8  16   1    13553.78    12998.04    592.55 o 
   9  16   1     6371.66     6487.83    430.23 o 
  10  16   1    15467.79    16792.83   1126.32 o 
  11  16   1     9257.32     9376.39    501.35 o 
  12  16   1     3945.83     3676.75    588.25 o 
  13  16   1     5954.34     6812.86    730.89 o 
 -12  17   1       27.46       59.37    163.20 o 
 -11  17   1     4197.36     4497.45    356.84 o 
 -10  17   1     2429.01     2355.61    324.27 o 
  -9  17   1     3070.49     2765.78    294.97 o 
  -8  17   1    11136.09    11265.87    605.44 o 
  -7  17   1      239.48      202.51    124.45 o 
  -6  17   1    17098.74    18548.19    663.19 o 
  -5  17   1     1468.94      823.24    239.70 o 
  -4  17   1     6757.53     6023.47    621.99 o 
  -3  17   1        7.26       -7.91     83.04 o 
  -2  17   1      615.27      439.65    133.52 o 
  -1  17   1      734.14      541.37    141.03 o 
   0  17   1       25.60       34.37     94.42 o 
   1  17   1      275.77      210.49    110.08 o 
   2  17   1     5051.47     4474.81    403.05 o 
   3  17   1      518.69      242.76    105.07 o 
   4  17   1    10544.21    10508.11    545.65 o 
   5  17   1     1860.57     1669.23    196.43 o 
   6  17   1    14906.30    14590.46    568.20 o 
   7  17   1     2100.00     2017.13    310.31 o 
   8  17   1     9002.15     9338.93    561.87 o 
   9  17   1     2218.56     1977.95    248.18 o 
  10  17   1     2000.76     1274.87    257.58 o 
  11  17   1     1529.88     1264.27    291.74 o 
  12  17   1       69.50      171.60    184.66 o 
 -12  18   1      130.23      -56.15    179.46 o 
 -11  18   1     2184.34     1674.51    297.09 o 
 -10  18   1        4.85     -133.53    150.95 o 
  -9  18   1       47.31       10.14    132.08 o 
  -8  18   1      757.25      928.21    191.43 o 
  -7  18   1     5852.92     5103.98    378.12 o 
  -6  18   1     1089.78     1027.30    169.78 o 
  -5  18   1    23400.03    24165.69    810.91 o 
  -4  18   1     9206.30    10334.86    505.03 o 
  -3  18   1    76954.41    78560.05   2326.67 o 
  -2  18   1    15079.03    14842.60    621.18 o 
  -1  18   1    92932.38    97996.70   2834.58 o 
   0  18   1     7114.88     7018.68    472.76 o 
   1  18   1    92276.30    94711.45   2748.67 o 
   2  18   1    10384.82    10430.32    527.77 o 
   3  18   1    63855.64    66243.70   1999.40 o 
   4  18   1     7892.23     8618.18    431.53 o 
   5  18   1    16436.55    16256.50    670.68 o 
   6  18   1      412.98      287.95    121.04 o 
   7  18   1     2854.89     2411.93    369.62 o 
   8  18   1      323.35      101.50    130.66 o 
   9  18   1     1180.08      697.03    173.87 o 
  10  18   1       22.99        0.62    164.35 o 
  11  18   1     3889.44     5029.64    464.57 o 
  12  18   1      368.21       64.39    208.28 o 
 -11  19   1     1030.79      709.97    240.13 o 
 -10  19   1     1376.51     1167.63    307.18 o 
  -9  19   1     1382.52     1412.88    403.95 o 
  -8  19   1     8227.70     8452.13    496.56 o 
  -7  19   1      269.79      166.70    135.35 o 
  -6  19   1     5502.00     5134.08    344.23 o 
  -5  19   1     1714.25     1017.94    222.44 o 
  -4  19   1     3910.47     3482.27    299.52 o 
  -3  19   1     4838.80     4889.40    353.42 o 
  -2  19   1      270.17       69.97    110.37 o 
  -1  19   1     1153.61      971.55    275.47 o 
   0  19   1     3836.48     3269.06    467.81 o 
   1  19   1       42.37      368.26    129.99 o 
   2  19   1     1807.80     1491.05    271.90 o 
   3  19   1     2021.57     1466.80    196.67 o 
   4  19   1     3128.85     2565.25    244.22 o 
   5  19   1      370.18      144.87    108.82 o 
   6  19   1     3587.88     3499.26    291.04 o 
   7  19   1     1028.50      818.39    169.31 o 
   8  19   1     6485.51     5871.53    515.49 o 
   9  19   1      169.91       98.69    139.79 o 
  10  19   1     1622.28     1460.36    240.79 o 
  11  19   1      328.51      306.53    214.95 o 
 -11  20   1    10849.03    12787.10   1200.32 o 
 -10  20   1      789.70      620.78    197.29 o 
  -9  20   1     8541.40     8794.54    844.92 o 
  -8  20   1      319.43      377.87    163.99 o 
  -7  20   1     2750.67     1953.89    259.44 o 
  -6  20   1      103.47       47.66    122.19 o 
  -5  20   1      827.67      496.86    140.82 o 
  -4  20   1     2117.84     1826.89    283.91 o 
  -3  20   1       16.92      105.42    105.37 o 
  -2  20   1      195.66      223.85    134.80 o 
  -1  20   1      207.90      115.85    114.52 o 
   0  20   1     4943.96     4944.57    425.78 o 
   1  20   1       30.58      -12.96    104.98 o 
   2  20   1     1974.93     1703.77    244.00 o 
   3  20   1      571.50      334.90    120.67 o 
   4  20   1     1047.85      980.66    176.81 o 
   5  20   1     2434.29     1911.45    222.96 o 
   6  20   1       28.42       76.85    113.56 o 
   7  20   1    10607.24    10397.40    606.26 o 
   8  20   1      311.18      428.88    170.57 o 
   9  20   1    10971.73    12539.55    662.70 o 
  10  20   1      331.27      144.29    148.15 o 
 -10  21   1     3044.27     3330.50    362.05 o 
  -9  21   1     1506.87      826.63    199.03 o 
  -8  21   1     7382.68     7576.34    496.48 o 
  -7  21   1     3708.58     3279.92    537.90 o 
  -6  21   1    20576.32    20776.20    847.18 o 
  -5  21   1     2270.62     2100.00    263.14 o 
  -4  21   1    27205.55    27921.30   1018.77 o 
  -3  21   1      401.08      216.27    141.47 o 
  -2  21   1     3812.86     2963.08    308.30 o 
  -1  21   1       24.10      -51.67    108.98 o 
   0  21   1      530.61      292.40    156.05 o 
   1  21   1      652.43      475.01    162.90 o 
   2  21   1    14097.11    14779.73    664.74 o 
   3  21   1      621.42      380.63    145.37 o 
   4  21   1    33314.12    33161.07   1078.00 o 
   5  21   1     2611.38     2300.24    255.80 o 
   6  21   1    17151.00    18279.41    714.52 o 
   7  21   1     4156.73     4606.15    448.20 o 
   8  21   1     7118.30     7974.28    684.97 o 
   9  21   1     1035.58      844.82    210.34 o 
  10  21   1     3354.73     2786.90    327.89 o 
  -9  22   1    10513.79    11638.62    788.53 o 
  -8  22   1      853.29      515.55    201.84 o 
  -7  22   1     7064.15     7212.23    599.28 o 
  -6  22   1     2065.42     2187.90    278.04 o 
  -5  22   1     5819.97     6059.93    403.96 o 
  -4  22   1     2594.02     2066.05    259.31 o 
  -3  22   1     1834.00     2643.47    347.67 o 
  -2  22   1     4078.45     3121.46    344.52 o 
  -1  22   1      321.87      195.36    137.18 o 
   0  22   1      917.22      553.94    213.00 o 
   1  22   1      155.92       95.42    125.90 o 
   2  22   1      170.58       66.25    122.14 o 
   3  22   1     1075.94     1156.97    203.88 o 
   4  22   1     1140.05      575.34    161.87 o 
   5  22   1     6301.61     6998.55    433.68 o 
   6  22   1      796.32      671.93    246.75 o 
   7  22   1     9165.28     8515.86    527.61 o 
   8  22   1      526.24      239.63    167.83 o 
   9  22   1    10895.70    11808.24    659.73 o 
  -8  23   1     4292.29     4127.18    570.95 o 
  -7  23   1     2053.74     1839.42    508.19 o 
  -6  23   1     3329.11     3456.81    412.45 o 
  -5  23   1     3415.73     3751.30    328.17 o 
  -4  23   1     1204.69     1223.92    300.07 o 
  -3  23   1     2919.35     3983.61    424.21 o 
  -2  23   1     2118.33     1804.70    269.77 o 
  -1  23   1      181.44      260.69    151.83 o 
   0  23   1     1389.89     1324.38    228.80 o 
   1  23   1      234.48      125.31    143.25 o 
   2  23   1     1362.77      941.14    210.16 o 
   3  23   1     3284.64     3609.67    384.01 o 
   4  23   1     3946.48     3684.94    330.66 o 
   5  23   1     1767.23     1711.68    388.68 o 
   6  23   1     6073.07     6114.82    424.04 o 
   7  23   1     1291.65      937.29    315.23 o 
   8  23   1     3590.05     2725.76    341.92 o 
  -7  24   1     3806.79     3215.04    355.61 o 
  -6  24   1     2081.52     1234.34    241.16 o 
  -5  24   1    13998.83    14242.15    656.63 o 
  -4  24   1     6621.39     6659.81    447.87 o 
  -3  24   1    21279.54    25499.54   1000.81 o 
  -2  24   1    17337.22    19081.32    925.22 o 
  -1  24   1    42340.60    47500.45   1603.61 o 
   0  24   1    20596.50    22925.19    851.24 o 
   1  24   1    35294.00    39514.80   1388.73 o 
   2  24   1    15289.64    16876.77    721.33 o 
   3  24   1    22272.26    26142.13    951.31 o 
   4  24   1     4965.44     4777.11    382.76 o 
   5  24   1     7608.83     7989.65    484.71 o 
   6  24   1      181.29       67.59    152.03 o 
   7  24   1     1869.64     1861.89    288.38 o 
  -6  25   1     1920.07     2306.83    317.79 o 
  -5  25   1     1657.72     1301.84    255.96 o 
  -4  25   1     1094.26      754.59    197.32 o 
  -3  25   1      553.55      456.70    196.49 o 
  -2  25   1     1064.05      512.83    194.89 o 
  -1  25   1       10.09      173.88    158.64 o 
   0  25   1        6.72      104.86    138.98 o 
   1  25   1      794.63     1088.96    375.44 o 
   2  25   1     1089.33     1021.35    232.33 o 
   3  25   1     2258.58     2262.63    283.41 o 
   4  25   1     1383.78     1107.17    208.56 o 
   5  25   1     3279.14     3403.89    336.69 o 
   6  25   1     1553.03     1377.01    321.28 o 
  -4  26   1        0.47      -67.26    151.06 o 
  -3  26   1     1167.51     1230.57    246.22 o 
  -2  26   1     1144.01      521.26    204.19 o 
  -1  26   1      206.31      321.04    153.28 o 
   0  26   1      466.24      431.33    165.53 o 
   1  26   1      321.85      395.45    165.02 o 
   2  26   1      357.20      157.16    169.87 o 
   3  26   1     2458.90     2165.02    317.79 o 
   4  26   1       39.51       -2.75    163.72 o 
 -16   0   2      206.08      146.93    283.45 o 
 -14   0   2     1712.17     1584.45    368.39 o 
 -12   0   2      197.45      159.63    115.96 o 
 -10   0   2      243.26      102.65    102.15 o 
  -8   0   2     2681.05     2799.40    276.21 o 
  -6   0   2   128435.23   120034.79   3872.97 o 
  -4   0   2   384400.47   346600.50  20922.85 o 
  -2   0   2   461470.88   282408.97  16967.89 o 
   2   0   2   419440.91   221423.91  13278.31 o 
   4   0   2   119466.37   112360.90   9826.52 o 
   6   0   2    12419.34    11227.91    713.10 o 
   8   0   2     5498.46     5456.85    281.75 o 
  10   0   2     6962.97     8021.06    420.00 o 
  12   0   2     1148.78      890.45    192.21 o 
  14   0   2     2701.03     3548.72    490.18 o 
  16   0   2       12.69        3.68    255.28 o 
 -16   1   2     2704.80     2918.39    361.65 o 
 -15   1   2       32.35       23.54    161.53 o 
 -14   1   2     2818.87     3050.71    332.50 o 
 -13   1   2      170.10      -33.48     98.39 o 
 -12   1   2     7112.82     7931.46    408.86 o 
 -11   1   2     4275.25     5075.01    276.39 o 
 -10   1   2     4077.32     4204.28    251.19 o 
  -9   1   2    16169.12    17736.69    472.39 o 
  -8   1   2      442.61      480.76     66.12 o 
  -7   1   2    54747.68    57438.54   1272.01 o 
  -6   1   2     3571.82     3534.51    170.54 o 
  -5   1   2     4415.94     4229.45    320.58 o 
  -4   1   2     1892.42     1652.09    222.76 o 
  -3   1   2    34815.13    33498.28   4265.04 o 
  -2   1   2     5699.30     5784.87    317.61 o 
  -1   1   2     3869.98     4051.70    292.48 o 
   0   1   2     3781.22     3858.89    272.99 o 
   1   1   2     7039.64     7371.05    463.69 o 
   2   1   2      128.61       59.98     85.13 o 
   3   1   2    44139.11    41607.65   4775.81 o 
   4   1   2    26651.80    27142.04   1865.28 o 
   5   1   2    13966.33    13497.76    327.60 o 
   6   1   2    13891.08    13767.02    402.40 o 
   7   1   2    17467.96    16564.03    382.16 o 
   8   1   2     1973.47     2258.18    121.11 o 
   9   1   2     4087.71     4192.02    282.62 o 
  10   1   2     2288.90     2289.91    159.10 o 
  11   1   2     1005.49      740.28     99.88 o 
  12   1   2     5037.19     5310.07    266.36 o 
  13   1   2       42.01       -0.43     83.67 o 
  14   1   2     2955.61     2865.61    210.70 o 
  15   1   2      228.16       87.10    135.11 o 
  16   1   2      438.34      280.98    193.63 o 
 -16   2   2     6233.37     7018.61    898.83 o 
 -15   2   2      561.11      266.13    141.25 o 
 -14   2   2    15973.37    17302.99    635.97 o 
 -13   2   2     3881.67     4058.73    282.13 o 
 -12   2   2    20069.15    21342.22    920.64 o 
 -11   2   2    11869.89    13166.22    385.79 o 
 -10   2   2    22834.09    24398.72    671.35 o 
  -9   2   2    33840.48    36910.36   1154.55 o 
  -8   2   2    20962.99    21098.21    472.30 o 
  -7   2   2    45665.75    43287.50    921.25 o 
  -6   2   2     9510.94     9040.29    484.50 o 
  -5   2   2    17989.05    17595.48    591.54 o 
  -4   2   2     2711.00     2671.07    244.95 o 
  -3   2   2       28.44       -8.90     48.05 o 
  -2   2   2     1008.76     1024.62    100.21 o 
  -1   2   2     1243.91     1210.57     90.27 o 
   0   2   2      244.51      335.49     69.20 o 
   1   2   2    10810.19    10514.42    401.49 o 
   2   2   2      241.82      149.43     80.69 o 
   3   2   2       29.38       26.75     91.06 o 
   4   2   2    25965.96    24249.66    807.09 o 
   5   2   2     8978.35     8693.11    250.54 o 
   6   2   2    38760.53    34960.21    771.46 o 
   7   2   2     8652.02     8245.19    241.93 o 
   8   2   2    32948.63    30855.40    729.96 o 
   9   2   2     5245.18     5744.31    201.15 o 
  10   2   2    28260.58    30996.24    744.98 o 
  11   2   2      131.02       96.18     70.24 o 
  12   2   2    26110.72    29320.60    840.98 o 
  13   2   2     1898.56     1931.30    232.11 o 
  14   2   2    11553.84    12846.60    603.31 o 
  15   2   2        2.64       79.30    137.60 o 
  16   2   2     5188.50     5706.98    440.82 o 
 -16   3   2      596.34      467.46    170.42 o 
 -15   3   2     1583.69      994.69    195.73 o 
 -14   3   2        1.11       28.13    117.47 o 
 -13   3   2      961.75      896.39    156.46 o 
 -12   3   2      318.96      123.79     98.76 o 
 -11   3   2    10512.92    11293.95    458.39 o 
 -10   3   2     6987.57     7920.38    338.71 o 
  -9   3   2    23187.20    24218.56    628.13 o 
  -8   3   2    21015.19    21693.68    525.63 o 
  -7   3   2    38982.14    39800.61    931.19 o 
  -6   3   2    13488.07    13389.61    395.38 o 
  -5   3   2     9674.26     9413.54    290.68 o 
  -4   3   2     6132.35     6050.77    378.30 o 
  -3   3   2    39835.41    38350.99   1712.98 o 
  -2   3   2     7120.54     7336.86    328.44 o 
  -1   3   2     6067.48     6490.76    341.10 o 
   0   3   2    18400.16    13815.72    900.28 o 
   1   3   2   106751.74   101340.30   4340.98 o 
   2   3   2    16058.92    17413.48    814.99 o 
   3   3   2   197998.19   189617.84   5061.00 o 
   4   3   2    63909.56    61704.47   1704.46 o 
   5   3   2    78657.41    71099.84   1585.71 o 
   6   3   2    29044.34    29560.52    612.70 o 
   7   3   2    52479.61    49366.99   1310.77 o 
   8   3   2     5838.77     5768.61    228.20 o 
   9   3   2    11975.90    13155.96    359.41 o 
  10   3   2      131.34      172.99     59.00 o 
  11   3   2     1953.88     2253.80    145.23 o 
  12   3   2        0.81       -8.52     87.20 o 
  13   3   2     1540.28     1485.29    226.80 o 
  14   3   2     1755.17     1844.62    365.09 o 
  15   3   2     3753.54     3740.46    390.07 o 
  16   3   2     1429.07     1677.93    229.29 o 
 -16   4   2     1921.25     1379.85    278.66 o 
 -15   4   2     5441.60     5461.34    382.06 o 
 -14   4   2     9943.92    10204.26    471.68 o 
 -13   4   2     1530.63     1347.05    249.90 o 
 -12   4   2    19020.90    21218.57    717.01 o 
 -11   4   2      326.33      263.98    112.35 o 
 -10   4   2    28680.37    30620.16    779.53 o 
  -9   4   2     1211.93     1048.20    113.32 o 
  -8   4   2    38070.91    36511.06    820.70 o 
  -7   4   2      589.12      648.84    109.76 o 
  -6   4   2    12577.78    12017.36    366.29 o 
  -5   4   2        4.01       -1.93     36.11 o 
  -4   4   2     1227.28     1409.24    131.69 o 
  -3   4   2       71.07       52.34     39.89 o 
  -2   4   2     6359.64     6465.45    290.70 o 
  -1   4   2     3303.59     2968.05    159.23 o 
   0   4   2     1885.13     2136.80    240.65 o 
   1   4   2      710.41      357.60    133.85 o 
   2   4   2    56452.93    55179.04   2702.45 o 
   3   4   2    57074.31    53725.88   1359.18 o 
   4   4   2     2775.16     2910.26    149.19 o 
   5   4   2     7116.11     7138.55    244.10 o 
   6   4   2    30223.22    27967.86    753.50 o 
   7   4   2      362.73      244.34     57.47 o 
   8   4   2    28913.04    27988.07    684.71 o 
   9   4   2    10561.33    11054.02    313.90 o 
  10   4   2    30921.25    32042.32    741.05 o 
  11   4   2     2812.25     3586.04    251.70 o 
  12   4   2    26889.91    27509.03    727.15 o 
  13   4   2     8626.84     9395.11    634.28 o 
  14   4   2     4165.14     4143.41    702.47 o 
  15   4   2     4144.02     3898.80    580.34 o 
  16   4   2      682.87      545.11    180.24 o 
 -16   5   2     1287.35      965.83    199.59 o 
 -15   5   2     1841.56     1521.05    217.49 o 
 -14   5   2     1470.65     1205.53    216.59 o 
 -13   5   2     6037.67     6186.79    353.10 o 
 -12   5   2      262.14      176.24    109.36 o 
 -11   5   2    17496.91    18029.40    621.45 o 
 -10   5   2     4433.81     4454.53    349.72 o 
  -9   5   2    10116.41    10252.39    394.65 o 
  -8   5   2    15103.29    14416.21    379.88 o 
  -7   5   2      183.73      242.02     67.06 o 
  -6   5   2    14549.14    13208.19    393.22 o 
  -5   5   2    26770.54    28914.48    738.23 o 
  -4   5   2    20065.86    18514.09    652.17 o 
  -3   5   2      356.88      216.29     58.55 o 
  -2   5   2     7340.94     6936.73    292.22 o 
  -1   5   2    46183.93    45496.44   1416.12 o 
   0   5   2     3184.08     3338.58    278.79 o 
   1   5   2      589.65      603.07     69.30 o 
   2   5   2    13635.48    13977.77    407.33 o 
   3   5   2    31323.37    30326.95    805.95 o 
   4   5   2     9766.32    10009.78    327.21 o 
   5   5   2    26602.96    27569.98    774.40 o 
   6   5   2     4700.32     4646.67    181.50 o 
   7   5   2     5757.25     5656.01    199.72 o 
   8   5   2     5945.06     6441.66    227.42 o 
   9   5   2     6681.61     7365.38    256.50 o 
  10   5   2       52.77       94.15     72.05 o 
  11   5   2     2939.30     3022.44    374.65 o 
  12   5   2     3672.64     3920.44    274.01 o 
  13   5   2      496.83      338.00    119.50 o 
  14   5   2      135.02        5.90    125.42 o 
  15   5   2       15.88       -3.40    136.04 o 
  16   5   2     1201.15      911.33    201.66 o 
 -16   6   2       46.30       66.64    156.03 o 
 -15   6   2      167.10      132.13    125.94 o 
 -14   6   2       24.66       27.55    133.54 o 
 -13   6   2     1965.39     1489.07    239.03 o 
 -12   6   2     1467.16      980.21    163.60 o 
 -11   6   2       15.86       67.88     87.84 o 
 -10   6   2     1953.31     1828.27    154.77 o 
  -9   6   2      362.57      190.73     68.54 o 
  -8   6   2     1751.20     1483.25    130.25 o 
  -7   6   2    31825.90    31621.14    771.68 o 
  -6   6   2    41915.14    42382.11   1065.29 o 
  -5   6   2    83589.03    82607.04   1972.27 o 
  -4   6   2    75138.66    72859.22   2258.84 o 
  -3   6   2   102843.69   104760.29   3197.69 o 
  -2   6   2   107731.60   103048.88   3143.47 o 
  -1   6   2   178898.42   171818.22   5162.85 o 
   0   6   2   129624.60   129573.54   3890.25 o 
   1   6   2   333643.81   320083.38   8460.14 o 
   2   6   2    43389.22    44298.39   1146.83 o 
   3   6   2   113622.48   112557.20   2790.48 o 
   4   6   2    48281.29    50204.52   1304.89 o 
   5   6   2    20727.91    20214.57    594.31 o 
   6   6   2    11889.92    11904.09    387.14 o 
   7   6   2     5533.60     5456.57    193.77 o 
   8   6   2       13.26       29.84     50.65 o 
   9   6   2     1613.13     1556.45    161.10 o 
  10   6   2      562.75      312.65     87.61 o 
  11   6   2     5699.88     5906.37    328.82 o 
  12   6   2     1061.53      899.09    137.94 o 
  13   6   2     2082.43     2157.35    223.98 o 
  14   6   2       31.20      -35.54    109.08 o 
  15   6   2      140.29       20.62    141.47 o 
 -16   7   2       63.70       73.16    132.24 o 
 -15   7   2     2277.19     2281.84    277.77 o 
 -14   7   2     1491.21     1120.28    191.26 o 
 -13   7   2     2454.74     2312.07    233.48 o 
 -12   7   2     9302.27     8726.72    407.98 o 
 -11   7   2     2963.38     3204.20    207.33 o 
 -10   7   2     9784.59    10037.79    405.61 o 
  -9   7   2        2.66      127.99     77.87 o 
  -8   7   2    21007.52    21199.43    611.04 o 
  -7   7   2    12103.21    11946.60    348.11 o 
  -6   7   2    28327.86    29427.81    713.69 o 
  -5   7   2    20631.55    21684.57    575.32 o 
  -4   7   2    26442.79    27372.96    824.03 o 
  -3   7   2     7722.77     7609.13    331.52 o 
  -2   7   2       60.50       37.46     42.15 o 
  -1   7   2     9737.61    10007.36    350.66 o 
   0   7   2     1229.34     1059.06    110.35 o 
   1   7   2      996.72     1017.77     99.85 o 
   2   7   2     3377.23     2956.81    156.40 o 
   3   7   2     3262.51     3020.23    164.29 o 
   4   7   2     1450.52     1248.26    111.54 o 
   5   7   2    34698.34    35620.11    978.27 o 
   6   7   2    43914.64    43473.87   1135.76 o 
   7   7   2     4331.15     4138.12    192.52 o 
   8   7   2    17347.71    17117.57    440.78 o 
   9   7   2      248.50      137.58     64.06 o 
  10   7   2     4622.21     4342.95    217.52 o 
  11   7   2      216.31      118.38     87.50 o 
  12   7   2      355.04      283.43    113.66 o 
  13   7   2     2118.05     1897.23    229.05 o 
  14   7   2        7.00       30.88    136.14 o 
  15   7   2     1477.20     1437.58    212.70 o 
 -15   8   2     5424.96     6015.98    450.13 o 
 -14   8   2      216.54      193.50    151.45 o 
 -13   8   2    11953.05    12408.50    894.81 o 
 -12   8   2      207.23       30.34    129.00 o 
 -11   8   2    20466.02    21219.16    657.66 o 
 -10   8   2       38.82       44.63     84.98 o 
  -9   8   2    24735.31    24515.32    702.98 o 
  -8   8   2      166.41       56.82     60.73 o 
  -7   8   2    26035.25    27124.18    677.18 o 
  -6   8   2        6.39       50.71     53.87 o 
  -5   8   2     3994.28     3963.95    218.16 o 
  -4   8   2     2804.30     3325.41    193.89 o 
  -3   8   2      487.73      417.09     84.13 o 
  -2   8   2      203.02      213.48     66.06 o 
  -1   8   2     2659.27     2806.51    215.78 o 
   0   8   2     1781.75     1908.46    232.43 o 
   1   8   2     1073.79     1174.56    128.39 o 
   2   8   2      370.31      370.17     84.90 o 
   3   8   2     1564.61     1288.82    115.98 o 
   4   8   2     5274.05     5606.59    247.68 o 
   5   8   2    20069.94    20282.55    614.17 o 
   6   8   2      395.08      206.20     66.04 o 
   7   8   2    18687.08    18883.10    811.33 o 
   8   8   2      731.88      673.93    102.88 o 
   9   8   2    46148.59    46725.84   1147.96 o 
  10   8   2     4676.79     4409.40    261.87 o 
  11   8   2    33531.86    36386.59   1379.19 o 
  12   8   2     2999.47     3433.67    279.39 o 
  13   8   2    15805.29    17205.14   1030.77 o 
  14   8   2     2240.08     2304.33    593.78 o 
  15   8   2     4765.65     4575.34    425.57 o 
 -15   9   2        4.76      -50.24    179.65 o 
 -14   9   2      517.26      535.23    237.36 o 
 -13   9   2       22.86      -38.46    178.49 o 
 -12   9   2     1318.16     1007.31    259.68 o 
 -11   9   2      151.76      148.20    100.90 o 
 -10   9   2    15972.91    15936.41    529.31 o 
  -9   9   2     1781.80     1746.25    164.66 o 
  -8   9   2    39370.74    40720.62   1060.21 o 
  -7   9   2     2873.23     3143.70    214.34 o 
  -6   9   2    84298.77    89205.44   2057.10 o 
  -5   9   2      577.79      474.34     91.86 o 
  -4   9   2    63115.47    64986.70   1840.56 o 
  -3   9   2      809.11      730.38    123.05 o 
  -2   9   2     2772.72     3331.48    226.33 o 
  -1   9   2     1958.01     1722.05    162.53 o 
   0   9   2    28981.16    30047.25   1030.84 o 
   1   9   2     2193.69     2034.66    192.00 o 
   2   9   2    58828.82    58629.50   1529.04 o 
   3   9   2      523.75      895.59    240.39 o 
   4   9   2   128953.38   130611.10   3267.72 o 
   5   9   2        3.95       19.85     55.79 o 
   6   9   2    78426.73    81255.60   2105.73 o 
   7   9   2      798.68      834.44    105.07 o 
   8   9   2    24822.32    25759.01    759.63 o 
   9   9   2      819.78      770.52    130.87 o 
  10   9   2     4649.96     4482.58    267.06 o 
  11   9   2     1216.29     1004.35    155.58 o 
  12   9   2        5.00      -56.55    110.67 o 
  13   9   2      171.47      231.43    148.00 o 
  14   9   2     1989.23     1157.91    284.02 o 
  15   9   2      205.12      245.51    198.44 o 
 -15  10   2     5276.57     6029.68    551.47 o 
 -14  10   2      161.85       66.71    197.97 o 
 -13  10   2    10549.02    10923.21    700.33 o 
 -12  10   2      924.90      670.36    193.47 o 
 -11  10   2    25382.58    25393.54    938.74 o 
 -10  10   2     2548.33     2483.66    229.21 o 
  -9  10   2    22460.71    23307.36    784.09 o 
  -8  10   2     8605.78     9371.33    402.06 o 
  -7  10   2     9421.70     8873.82    511.34 o 
  -6  10   2    14378.13    14708.51    435.36 o 
  -5  10   2     8054.15     8115.12    435.33 o 
  -4  10   2    22941.05    23395.77    753.04 o 
  -3  10   2    17066.03    17939.36    601.57 o 
  -2  10   2    10174.46    10662.56    401.84 o 
  -1  10   2     1109.59     1021.21    141.68 o 
   0  10   2      503.37      373.40     94.25 o 
   1  10   2       10.51      -31.88     56.05 o 
   2  10   2       59.53       -5.22     49.10 o 
   3  10   2     2761.20     2257.27    229.37 o 
   4  10   2    14480.97    15767.68    516.79 o 
   5  10   2    23893.20    23616.62    715.65 o 
   6  10   2     4386.64     4448.15    250.07 o 
   7  10   2    19631.14    20605.40    583.22 o 
   8  10   2     2303.46     2174.81    187.66 o 
   9  10   2    18176.28    18793.24    613.04 o 
  10  10   2       82.13       59.40    105.57 o 
  11  10   2    34806.72    34975.95   1640.44 o 
  12  10   2      351.31       96.89    127.14 o 
  13  10   2    17932.28    18174.50    701.44 o 
  14  10   2      114.47       76.05    173.51 o 
  15  10   2     5505.17     6074.12    475.32 o 
 -15  11   2     2344.03     2159.27    395.78 o 
 -14  11   2      447.68      236.91    220.48 o 
 -13  11   2     3234.22     2674.04    368.95 o 
 -12  11   2     1041.75     1335.53    208.17 o 
 -11  11   2     2853.43     2875.90    266.76 o 
 -10  11   2     8471.88     8163.05    463.18 o 
  -9  11   2      267.93      226.25    109.24 o 
  -8  11   2     9711.02     9301.81    401.76 o 
  -7  11   2     2014.74     2020.98    154.17 o 
  -6  11   2    11124.94    11940.86    379.50 o 
  -5  11   2     9988.26    10855.80    433.78 o 
  -4  11   2    16319.51    17062.14    598.66 o 
  -3  11   2    27073.69    29208.37    917.57 o 
  -2  11   2     4288.54     4450.33    249.02 o 
  -1  11   2    14517.07    15547.21    618.37 o 
   0  11   2      119.71       88.20     72.12 o 
   1  11   2      819.66      831.35    130.75 o 
   2  11   2    12667.39    12823.27    444.04 o 
   3  11   2     3431.33     3774.04    221.31 o 
   4  11   2    25484.14    25546.33    837.31 o 
   5  11   2       73.90       22.56     70.28 o 
   6  11   2    19244.79    20385.18    654.60 o 
   7  11   2        3.37       -5.28     64.17 o 
   8  11   2     9930.92    10713.88    383.92 o 
   9  11   2      487.40      313.70    101.69 o 
  10  11   2     8668.65     9198.05    610.58 o 
  11  11   2      927.52      851.42    275.64 o 
  12  11   2      117.97       88.22    142.14 o 
  13  11   2     1940.89     1503.86    216.00 o 
  14  11   2       30.74     -114.77    158.15 o 
 -14  12   2      359.21      385.89    243.98 o 
 -13  12   2       25.75       71.69    215.32 o 
 -12  12   2     1880.39     1420.38    215.48 o 
 -11  12   2        1.35     -124.93    116.31 o 
 -10  12   2     2193.72     2004.56    216.56 o 
  -9  12   2     7330.65     7190.39    385.71 o 
  -8  12   2       53.96       66.02     93.45 o 
  -7  12   2    39588.45    40661.75   1123.24 o 
  -6  12   2     6538.88     6425.42    321.15 o 
  -5  12   2    60151.93    57940.31   1906.21 o 
  -4  12   2    26377.69    28676.86    918.72 o 
  -3  12   2   131456.16   124842.34   3452.52 o 
  -2  12   2    42779.18    43591.56   1788.67 o 
  -1  12   2   215461.73   209268.20   6736.31 o 
   0  12   2    18556.55    16948.51    675.56 o 
   1  12   2   257354.72   252582.50   7605.73 o 
   2  12   2    11382.25    11602.64    455.62 o 
   3  12   2    96853.07    89934.62   2320.87 o 
   4  12   2      477.50      421.72     92.77 o 
   5  12   2    14550.99    14011.89    495.22 o 
   6  12   2      100.10       93.27     75.37 o 
   7  12   2      193.74      146.33     84.79 o 
   8  12   2      288.07      179.69     89.23 o 
   9  12   2      968.36     1000.87    158.44 o 
  10  12   2     2448.72     2287.14    234.90 o 
  11  12   2     2713.75     2903.38    274.47 o 
  12  12   2     1125.26     1064.73    205.82 o 
  13  12   2      901.40      571.66    235.84 o 
  14  12   2      421.14      304.96    225.82 o 
 -14  13   2      382.71       25.08    229.40 o 
 -13  13   2     4118.73     4784.31    495.79 o 
 -12  13   2       15.53     -180.18    141.71 o 
 -11  13   2     3051.85     2868.62    272.59 o 
 -10  13   2      389.88      318.70    137.76 o 
  -9  13   2     2176.89     1904.49    204.74 o 
  -8  13   2     7414.73     7908.26    370.32 o 
  -7  13   2     1190.16     1066.28    133.25 o 
  -6  13   2    15214.01    15231.76    593.48 o 
  -5  13   2      185.76      202.50     90.85 o 
  -4  13   2     7895.33     7951.98    370.55 o 
  -3  13   2      114.27       27.58     76.09 o 
  -2  13   2     1055.83      737.42    124.16 o 
  -1  13   2      257.23      148.06     77.55 o 
   0  13   2      861.15      602.32    133.17 o 
   1  13   2      508.11      297.67    103.62 o 
   2  13   2     4197.98     4116.25    281.35 o 
   3  13   2      307.03      329.53     91.98 o 
   4  13   2    13504.67    12437.11    459.18 o 
   5  13   2    12848.55    13183.27    485.04 o 
   6  13   2    13724.56    13733.29    505.58 o 
   7  13   2     2778.87     3224.73    241.35 o 
   8  13   2     2532.00     2331.97    214.42 o 
   9  13   2     2363.40     2051.94    215.22 o 
  10  13   2      286.98      130.26    115.46 o 
  11  13   2     1737.22     1540.45    350.56 o 
  12  13   2       53.64       23.73    140.66 o 
  13  13   2     2135.63     1841.23    251.97 o 
  14  13   2      663.38      664.26    236.89 o 
 -14  14   2     2655.35     2163.26    633.61 o 
 -13  14   2     6471.96     7438.33    616.18 o 
 -12  14   2     4615.73     4517.58    357.10 o 
 -11  14   2     5550.47     5760.65    378.30 o 
 -10  14   2    15672.89    15467.09    777.38 o 
  -9  14   2     2654.43     2533.60    236.50 o 
  -8  14   2     7785.16     7575.09    353.00 o 
  -7  14   2     2358.33     2652.23    252.29 o 
  -6  14   2    12315.88    12363.14    478.50 o 
  -5  14   2       57.59       21.58     78.98 o 
  -4  14   2      419.50      347.03    100.06 o 
  -3  14   2       48.77      106.14     80.89 o 
  -2  14   2       60.85        6.07     72.92 o 
  -1  14   2     1123.42      994.85    180.48 o 
   0  14   2     2004.26     2391.72    438.71 o 
   1  14   2     1797.70     2374.28    281.58 o 
   2  14   2      248.01      293.29    106.42 o 
   3  14   2     3709.63     3049.65    338.81 o 
   4  14   2     1947.04     1739.91    175.73 o 
   5  14   2    19037.33    18675.13    634.35 o 
   6  14   2     4751.93     4837.58    337.45 o 
   7  14   2     7855.70     8143.50    393.37 o 
   8  14   2    12638.78    12817.72    591.66 o 
   9  14   2    11163.77    11566.32    547.88 o 
  10  14   2     7780.93     7596.17    423.56 o 
  11  14   2    16444.00    19022.09    737.89 o 
  12  14   2     3563.84     3923.81    335.35 o 
  13  14   2    11251.66    12829.42    801.59 o 
 -13  15   2      476.48      388.87    218.22 o 
 -12  15   2       46.05       54.39    167.27 o 
 -11  15   2     3000.79     2427.19    266.46 o 
 -10  15   2     3168.81     2988.03    299.05 o 
  -9  15   2    17006.42    17658.14    666.97 o 
  -8  15   2     7975.19     8081.74    555.48 o 
  -7  15   2    11692.08    11757.52    533.65 o 
  -6  15   2    15131.36    15690.38    570.13 o 
  -5  15   2    15011.13    14529.62    575.51 o 
  -4  15   2     5698.00     5144.62    314.98 o 
  -3  15   2     6512.72     7652.74    386.97 o 
  -2  15   2     1512.03     1230.93    158.83 o 
  -1  15   2      711.12      395.87    104.72 o 
   0  15   2       45.84       -4.80     85.48 o 
   1  15   2     1743.45     1595.02    215.25 o 
   2  15   2     4453.95     4339.35    293.49 o 
   3  15   2    25673.00    25080.46    798.59 o 
   4  15   2    10088.17     9335.67    459.09 o 
   5  15   2    27100.14    28581.70    888.05 o 
   6  15   2    18974.25    20650.93    699.85 o 
   7  15   2    26045.98    26922.74    999.06 o 
   8  15   2    16818.83    18356.48    663.99 o 
   9  15   2     3819.05     4018.13    493.55 o 
  10  15   2     1336.57     1111.24    398.14 o 
  11  15   2       54.21      -52.52    128.45 o 
  12  15   2      617.62      282.76    168.70 o 
  13  15   2      978.33      645.40    201.99 o 
 -13  16   2     6581.50     5835.08    433.84 o 
 -12  16   2     3184.62     4160.41    633.43 o 
 -11  16   2     9477.35    10894.90   1035.09 o 
 -10  16   2     5121.06     4658.80    343.38 o 
  -9  16   2    11971.49    12152.50    595.42 o 
  -8  16   2      366.20      322.00    157.75 o 
  -7  16   2    15691.58    17011.09    683.61 o 
  -6  16   2      184.14       34.27     89.41 o 
  -5  16   2     3656.55     3722.10    283.74 o 
  -4  16   2        2.73        3.79     80.32 o 
  -3  16   2     2436.40     2445.16    258.02 o 
  -2  16   2     3017.35     3257.09    268.88 o 
  -1  16   2      481.15      292.05    105.07 o 
   0  16   2      446.19      251.87    115.77 o 
   1  16   2      359.38      102.21     91.47 o 
   2  16   2        1.65      -16.12     76.90 o 
   3  16   2     5506.84     5845.05    509.55 o 
   4  16   2     4047.95     3823.71    387.91 o 
   5  16   2    11488.44    12042.42    643.31 o 
   6  16   2     1454.64     1257.69    188.34 o 
   7  16   2    17508.57    18309.95    661.29 o 
   8  16   2    13091.72    13985.08    570.92 o 
   9  16   2    15791.89    17451.18    863.20 o 
  10  16   2     6450.14     6305.99    614.44 o 
  11  16   2     8048.06     8009.53    770.40 o 
  12  16   2     7288.69     7351.81    475.18 o 
  13  16   2     2184.06     1686.56    338.72 o 
 -12  17   2     4233.96     5282.71    409.23 o 
 -11  17   2      111.61      316.88    175.74 o 
 -10  17   2     3138.52     3413.46    370.83 o 
  -9  17   2     2779.14     3041.99    307.49 o 
  -8  17   2     2135.92     1494.23    308.09 o 
  -7  17   2    31950.09    33820.56   1159.06 o 
  -6  17   2      482.53      407.79    125.57 o 
  -5  17   2     3608.62     4430.29    318.66 o 
  -4  17   2       57.92        0.62     92.38 o 
  -3  17   2     3136.25     3310.25    274.64 o 
  -2  17   2     1025.14      593.21    209.34 o 
  -1  17   2       46.80      160.70     98.57 o 
   0  17   2     1480.25     1419.06    211.61 o 
   1  17   2     2319.53     2404.00    272.05 o 
   2  17   2      326.38      130.01     87.37 o 
   3  17   2    11569.37    11847.90    531.54 o 
   4  17   2     4616.39     4382.89    450.69 o 
   5  17   2    11678.06    11843.95    507.15 o 
   6  17   2     3807.16     3625.39    317.01 o 
   7  17   2    13099.90    13319.83    665.50 o 
   8  17   2     2643.76     2449.16    265.51 o 
   9  17   2     7141.48     7580.97    463.79 o 
  10  17   2       94.31      -85.50    127.81 o 
  11  17   2       64.05      -26.10    141.40 o 
  12  17   2     1093.43     1039.80    249.70 o 
 -12  18   2     2355.41     1945.45    276.47 o 
 -11  18   2       93.77      173.06    190.03 o 
 -10  18   2       62.26      -19.64    168.04 o 
  -9  18   2      335.32       59.13    140.10 o 
  -8  18   2     1698.77     1206.41    208.26 o 
  -7  18   2      745.91      598.18    159.79 o 
  -6  18   2    23815.77    24406.56    820.73 o 
  -5  18   2     8346.49     8909.96    612.49 o 
  -4  18   2    50510.64    52628.33   1624.64 o 
  -3  18   2    12063.00    13011.20    567.32 o 
  -2  18   2    85263.98    91141.05   2642.41 o 
  -1  18   2    10676.35    10908.14    511.82 o 
   0  18   2    97297.12   100521.33   3246.25 o 
   1  18   2    11037.89    12181.34    556.31 o 
   2  18   2    86138.29    86807.90   2330.42 o 
   3  18   2     3093.60     3142.78    276.65 o 
   4  18   2    30779.95    32807.58   1026.50 o 
   5  18   2     1129.03     1126.63    173.82 o 
   6  18   2      440.68      322.60    125.49 o 
   7  18   2     2520.87     2551.61    251.82 o 
   8  18   2       80.55      -36.45    113.98 o 
   9  18   2      184.66      103.46    135.69 o 
  10  18   2     3905.33     4274.33    367.74 o 
  11  18   2      181.72       40.04    162.73 o 
  12  18   2     2334.69     2438.51    356.96 o 
 -11  19   2     1963.52     1795.52    315.11 o 
 -10  19   2      936.16      496.28    215.76 o 
  -9  19   2     4682.89     5401.29    489.00 o 
  -8  19   2       61.11       62.85    137.10 o 
  -7  19   2    12352.99    11114.33    566.38 o 
  -6  19   2     1553.41     1170.20    203.05 o 
  -5  19   2     1760.36     1659.57    220.06 o 
  -4  19   2     1060.66      450.09    143.06 o 
  -3  19   2     1263.69      896.39    172.90 o 
  -2  19   2     1218.42      867.36    235.59 o 
  -1  19   2        0.10       44.73     98.44 o 
   0  19   2     1533.58     1208.95    212.28 o 
   1  19   2     7685.36     7186.95    427.74 o 
   2  19   2      311.81      257.08    113.34 o 
   3  19   2     6600.29     6597.09    385.45 o 
   4  19   2        4.67      -39.26     95.73 o 
   5  19   2     5068.40     5402.52    390.14 o 
   6  19   2     1202.83      554.87    190.57 o 
   7  19   2     3764.59     3775.65    338.70 o 
   8  19   2      107.53      -11.29    129.36 o 
   9  19   2     5142.86     5005.75    399.01 o 
  10  19   2      222.61      104.34    155.11 o 
  11  19   2      428.09      388.39    203.07 o 
 -11  20   2      492.38       96.86    205.32 o 
 -10  20   2     6172.05     6211.61   1087.26 o 
  -9  20   2     1511.55     1448.90    238.33 o 
  -8  20   2     3206.13     3244.53    326.38 o 
  -7  20   2      799.62      262.05    166.26 o 
  -6  20   2     2811.90     1902.20    247.96 o 
  -5  20   2      456.05       19.78    116.24 o 
  -4  20   2      215.00       68.73    112.28 o 
  -3  20   2      325.40       67.99    115.71 o 
  -2  20   2       64.45       11.02    103.10 o 
  -1  20   2     1037.04      579.38    152.41 o 
   0  20   2      237.44       82.68    120.70 o 
   1  20   2     4545.49     4737.21    363.61 o 
   2  20   2      354.30      236.47    121.59 o 
   3  20   2     3477.36     4135.95    384.05 o 
   4  20   2     6387.78     6343.75    389.52 o 
   5  20   2      325.09      132.19    118.77 o 
   6  20   2     9950.18     9848.60    657.06 o 
   7  20   2       36.72       18.55    128.47 o 
   8  20   2    18008.22    17124.73    750.22 o 
   9  20   2      262.58       91.69    151.61 o 
  10  20   2    11355.77    12707.84    654.36 o 
 -10  21   2     1119.01     1135.34    289.07 o 
  -9  21   2     4858.19     4688.44    581.29 o 
  -8  21   2     2430.31     2647.53    312.10 o 
  -7  21   2    12294.61    12289.51    625.71 o 
  -6  21   2     2993.80     3162.37    325.31 o 
  -5  21   2    24230.42    25067.82    939.83 o 
  -4  21   2       16.99      102.59    120.82 o 
  -3  21   2     5378.18     4937.13    412.89 o 
  -2  21   2      729.45      340.88    154.36 o 
  -1  21   2       21.34      127.68    131.19 o 
   0  21   2      249.55      122.75    135.89 o 
   1  21   2    12809.80    12035.94    594.41 o 
   2  21   2     3735.56     4086.99    362.83 o 
   3  21   2    30400.20    32445.01   1053.93 o 
   4  21   2     2361.42     2129.65    247.16 o 
   5  21   2    18753.58    21779.38    798.63 o 
   6  21   2     2211.44     1758.67    229.46 o 
   7  21   2    15190.67    16113.20    675.61 o 
   8  21   2     2691.48     2776.26    318.90 o 
   9  21   2     4011.45     4669.94    405.08 o 
  10  21   2      181.34      205.45    174.62 o 
  -9  22   2     1075.34      886.24    224.89 o 
  -8  22   2     8372.24     8924.11    551.71 o 
  -7  22   2     1486.89     1523.78    488.47 o 
  -6  22   2     6333.95     6607.55    517.31 o 
  -5  22   2     7344.41     7461.65    440.26 o 
  -4  22   2     1717.92     1798.28    252.17 o 
  -3  22   2     1228.00      700.88    170.87 o 
  -2  22   2     2386.90     2255.76    264.47 o 
  -1  22   2     2171.00     2790.26    305.21 o 
   0  22   2       10.33       28.92    123.04 o 
   1  22   2      236.06      234.92    138.67 o 
   2  22   2      940.37      534.80    166.32 o 
   3  22   2       81.69        5.23    115.13 o 
   4  22   2     7628.42     7170.90    442.02 o 
   5  22   2      491.73      375.18    152.04 o 
   6  22   2     7899.49     6908.14    435.40 o 
   7  22   2      372.84      199.14    165.26 o 
   8  22   2     9987.32    10583.04    656.01 o 
   9  22   2       41.23      190.73    161.41 o 
  -8  23   2     1093.21      724.95    211.03 o 
  -7  23   2     2969.18     2707.70    316.53 o 
  -6  23   2     2580.08     3046.63    336.37 o 
  -5  23   2     1140.21      844.00    195.75 o 
  -4  23   2     4072.19     3730.75    348.92 o 
  -3  23   2     1391.01     1022.80    215.12 o 
  -2  23   2     1490.76     1668.17    294.73 o 
  -1  23   2       35.69      136.24    137.12 o 
   0  23   2        3.02       67.13    131.81 o 
   1  23   2     4883.26     4975.31    376.47 o 
   2  23   2     4220.42     4289.94    404.95 o 
   3  23   2     1753.38     1254.08    210.10 o 
   4  23   2     2213.86     1891.30    250.91 o 
   5  23   2     4773.72     5202.41    397.38 o 
   6  23   2     1640.03     1906.09    260.55 o 
   7  23   2     5654.74     5790.98    455.06 o 
   8  23   2      378.94      132.49    171.60 o 
  -7  24   2      666.28      688.89    196.13 o 
  -6  24   2    10245.65    12154.89    829.71 o 
  -5  24   2     5758.03     6522.63    488.28 o 
  -4  24   2    22920.50    25470.92    994.17 o 
  -3  24   2    13682.59    14181.51    693.29 o 
  -2  24   2    32172.61    35876.69   1285.83 o 
  -1  24   2    17460.49    20147.05    854.46 o 
   0  24   2    35131.00    39462.05   1565.70 o 
   1  24   2    19493.30    21032.65    845.54 o 
   2  24   2    27429.92    29040.08   1018.12 o 
   3  24   2     6165.31     6192.64    484.19 o 
   4  24   2    12783.22    14353.96    658.03 o 
   5  24   2     1885.09     1631.27    253.73 o 
   6  24   2     2366.72     2235.65    284.19 o 
   7  24   2      152.98      -36.13    148.83 o 
  -6  25   2     1243.79     1126.82    267.34 o 
  -5  25   2     2982.39     2623.00    331.38 o 
  -4  25   2      332.44      126.34    162.86 o 
  -3  25   2     2078.32     2046.43    281.44 o 
  -2  25   2      100.47      171.84    163.95 o 
  -1  25   2       77.23      141.57    150.10 o 
   0  25   2      429.73      489.27    181.84 o 
   1  25   2        6.58       57.69    130.93 o 
   2  25   2     2257.49     1974.27    271.27 o 
   3  25   2     1832.89     1586.25    246.58 o 
   4  25   2     3339.25     3745.03    386.42 o 
   5  25   2     2644.76     2167.96    377.94 o 
  -4  26   2      500.94      486.40    191.58 o 
  -3  26   2      746.94      382.35    177.45 o 
  -2  26   2      181.26      222.93    182.45 o 
  -1  26   2      795.28      478.29    194.68 o 
   0  26   2      773.15      475.28    168.96 o 
   1  26   2      152.30      107.54    147.63 o 
   2  26   2     2823.33     2544.73    375.62 o 
   3  26   2       76.61      365.08    169.60 o 
   4  26   2     1004.72     1067.05    234.82 o 
 -15   0   3     1308.94     1009.70    554.53 o 
 -13   0   3       19.80       29.32    150.36 o 
 -11   0   3       41.20      -19.68    150.59 o 
  -9   0   3      393.88     1009.59    375.73 o 
  -7   0   3   141177.05   150011.31   4122.97 o 
  -5   0   3   263150.13   237676.50  14497.71 o 
  -3   0   3   170243.34   160038.33   9758.99 o 
  -1   0   3   561103.94   451355.47  26949.45 o 
   1   0   3   194829.14   170965.81  10228.39 o 
   3   0   3    95498.14    95577.61   4067.16 o 
   5   0   3    17486.87    15228.11    514.80 o 
   7   0   3     1551.92     1610.41    149.97 o 
   9   0   3     6677.23     7117.95    351.66 o 
  11   0   3     2498.35     3591.03    267.50 o 
  13   0   3     5502.96     6264.17    540.58 o 
  15   0   3       62.85      -64.67    157.13 o 
 -16   1   3      126.69      239.04    175.30 o 
 -15   1   3     3879.31     5136.46    438.93 o 
 -14   1   3      466.09      322.27    126.98 o 
 -13   1   3     5252.96     5949.87    332.04 o 
 -12   1   3      562.42      305.81    114.39 o 
 -11   1   3     2544.01     2944.12    199.40 o 
 -10   1   3     3869.03     4383.90    300.05 o 
  -9   1   3     1836.14     1880.63    128.10 o 
  -8   1   3     9917.81    11029.68    321.08 o 
  -7   1   3     6167.52     6215.98    214.93 o 
  -6   1   3    20732.65    19464.91    814.79 o 
  -5   1   3       37.65      -21.99     66.07 o 
  -4   1   3    57854.79    52975.29   2500.86 o 
  -3   1   3    10336.68    11530.43    616.55 o 
  -2   1   3    24579.02    25568.71   1165.72 o 
  -1   1   3    12632.81    13305.10    609.35 o 
   0   1   3     4030.66     4133.78    298.67 o 
   1   1   3     1268.51     1309.26    130.71 o 
   2   1   3    88474.81    64447.35   3994.43 o 
   3   1   3    17130.05    17127.98    953.59 o 
   4   1   3    40264.80    37200.23   1203.80 o 
   5   1   3     2768.51     2706.38    116.16 o 
   6   1   3    24906.01    23756.59    651.25 o 
   7   1   3      825.47      870.32     78.22 o 
   8   1   3    11617.63    11196.58    408.17 o 
   9   1   3     1776.77     1891.85    146.07 o 
  10   1   3     5603.15     5789.21    229.58 o 
  11   1   3      286.36      203.72     73.13 o 
  12   1   3      213.65      166.16     87.82 o 
  13   1   3     1218.17     1013.77    215.77 o 
  14   1   3      505.60      378.49    119.58 o 
  15   1   3     1288.86      859.16    202.86 o 
  16   1   3      287.42      304.54    155.35 o 
 -16   2   3      100.99      156.40    185.99 o 
 -15   2   3     7677.06     8755.49    746.48 o 
 -14   2   3     1803.41     1618.80    197.64 o 
 -13   2   3    19289.71    19347.88    674.57 o 
 -12   2   3     2734.27     3036.22    240.41 o 
 -11   2   3    13754.55    14628.99    649.48 o 
 -10   2   3    31790.82    34210.20    924.13 o 
  -9   2   3    19850.31    21261.89    545.72 o 
  -8   2   3    46557.86    50328.63   1070.81 o 
  -7   2   3    12267.28    12733.23    404.37 o 
  -6   2   3    44275.43    45071.45   1122.97 o 
  -5   2   3     1840.39     2000.36    185.48 o 
  -4   2   3      672.68      705.53    143.94 o 
  -3   2   3     3458.94     3484.08    473.21 o 
  -2   2   3        0.48       51.66     37.07 o 
  -1   2   3     3700.91     3738.87    163.19 o 
   0   2   3     1898.43     2089.16    124.21 o 
   1   2   3    28587.68    28974.96   1271.06 o 
   2   2   3    17393.60    18303.45    688.92 o 
   3   2   3      752.33      775.70     89.19 o 
   4   2   3      599.29      688.17     93.74 o 
   5   2   3    42303.84    40492.52    991.90 o 
   6   2   3     7855.99     8049.22    255.48 o 
   7   2   3    29893.84    28235.28    935.73 o 
   8   2   3     3535.76     3368.02    174.31 o 
   9   2   3    29143.59    28771.80    628.53 o 
  10   2   3     7177.90     7468.14    269.59 o 
  11   2   3    48149.33    50960.96   1461.29 o 
  12   2   3     1552.66     1432.31    166.00 o 
  13   2   3    16508.54    18161.65    570.30 o 
  14   2   3       46.09       32.25    131.30 o 
  15   2   3     4860.52     4913.20    337.23 o 
  16   2   3      336.79      391.34    168.68 o 
 -16   3   3     1629.61     1097.57    268.46 o 
 -15   3   3      113.74       74.17    126.00 o 
 -14   3   3       73.13       49.42    119.18 o 
 -13   3   3      157.51      114.73     89.43 o 
 -12   3   3     3788.58     4111.37    377.41 o 
 -11   3   3     7443.85     7254.51    352.87 o 
 -10   3   3     7811.35     7945.35    369.79 o 
  -9   3   3    11515.60    11906.55    365.81 o 
  -8   3   3    13099.00    13234.88    380.59 o 
  -7   3   3     3323.40     2980.55    223.83 o 
  -6   3   3    37242.80    36498.07    924.80 o 
  -5   3   3    12937.30    11894.21    348.65 o 
  -4   3   3    32129.52    33499.34   1549.53 o 
  -3   3   3     8008.06     8112.25    448.71 o 
  -2   3   3    53874.72    49868.21   2024.71 o 
  -1   3   3   177356.31   164922.44   5712.73 o 
   0   3   3    11873.59    13775.38    643.39 o 
   1   3   3     2998.05     3052.83    157.04 o 
   2   3   3    54812.09    54612.67   1363.72 o 
   3   3   3     1302.59     1476.62    162.21 o 
   4   3   3    98879.85    91354.31   2480.93 o 
   5   3   3    57560.74    55645.64   1087.50 o 
   6   3   3   143755.09   135165.63   3576.63 o 
   7   3   3     8627.57     8345.95    276.81 o 
   8   3   3    19713.02    17760.48    442.75 o 
   9   3   3     1791.94     1959.89    133.14 o 
  10   3   3     3107.79     3371.65    162.21 o 
  11   3   3      394.26      141.40     66.91 o 
  12   3   3     1128.55      938.59    137.09 o 
  13   3   3     1856.34     1693.34    228.11 o 
  14   3   3     4214.66     4971.35    331.58 o 
  15   3   3     1983.61     2255.13    422.36 o 
  16   3   3     4833.13     5807.02    659.51 o 
 -16   4   3     3824.26     3759.63    363.58 o 
 -15   4   3     4987.70     5304.41    772.80 o 
 -14   4   3     3154.32     3080.53    231.94 o 
 -13   4   3    13542.99    15291.50    513.34 o 
 -12   4   3      302.94      243.90    115.56 o 
 -11   4   3    21584.48    23338.04   1072.98 o 
 -10   4   3      832.77      439.34     93.18 o 
  -9   4   3    25976.33    26656.21    680.28 o 
  -8   4   3      146.11       97.00     62.68 o 
  -7   4   3    36378.16    34995.39    913.86 o 
  -6   4   3       73.72       65.63     47.82 o 
  -5   4   3      406.17      216.65     52.12 o 
  -4   4   3      475.72      632.91     98.95 o 
  -3   4   3      105.71      158.44     65.34 o 
  -2   4   3     4105.81     3879.75    198.85 o 
  -1   4   3     3423.05     3747.05    391.64 o 
   0   4   3     1609.46     1887.07    149.46 o 
   1   4   3     7632.41     7740.14    482.27 o 
   2   4   3     2766.84     2903.44    146.30 o 
   3   4   3    25591.72    26741.61    715.53 o 
   4   4   3     9731.77     9034.88    299.61 o 
   5   4   3    12722.07    11847.31    361.47 o 
   6   4   3    29717.52    30218.73    629.88 o 
   7   4   3    32852.10    31456.38    659.38 o 
   8   4   3     5505.43     5355.94    194.45 o 
   9   4   3    31002.17    30265.61    699.45 o 
  10   4   3     2502.47     2982.20    162.12 o 
  11   4   3    41180.53    42078.85   1062.97 o 
  12   4   3     8431.33     9173.81    339.65 o 
  13   4   3    11393.20    10866.70    553.10 o 
  14   4   3     5523.38     5436.52    601.24 o 
  15   4   3     1136.48      758.12    170.75 o 
 -16   5   3     1381.26     1029.53    199.07 o 
 -15   5   3     1070.13      653.51    163.74 o 
 -14   5   3     3946.74     4145.59    373.87 o 
 -13   5   3        7.03       87.26    115.26 o 
 -12   5   3    13475.43    14866.81    747.09 o 
 -11   5   3      528.49      324.60    112.55 o 
 -10   5   3    12847.48    13043.87    424.62 o 
  -9   5   3     6961.71     7355.32    273.37 o 
  -8   5   3     3627.87     4059.49    217.12 o 
  -7   5   3    40183.28    40366.62   1036.35 o 
  -6   5   3     1368.64     1370.03    128.71 o 
  -5   5   3     8751.47     8096.40    345.14 o 
  -4   5   3    12251.89    11723.74    512.73 o 
  -3   5   3    13384.68    13871.38    598.65 o 
  -2   5   3      570.15      741.10     81.92 o 
  -1   5   3     7159.73     7751.67    350.81 o 
   0   5   3     7271.68     8224.21    379.26 o 
   1   5   3    13571.97    14234.73    507.28 o 
   2   5   3    11476.83    11568.28    386.26 o 
   3   5   3    33769.94    34800.56    915.46 o 
   4   5   3    20486.16    20425.33    581.62 o 
   5   5   3    11441.23    10980.01    363.65 o 
   6   5   3      352.96      403.29     68.91 o 
   7   5   3     6725.07     6790.47    223.97 o 
   8   5   3     7945.73     8006.47    232.06 o 
   9   5   3     2258.55     2352.87    157.23 o 
  10   5   3     2415.29     2139.74    162.36 o 
  11   5   3     1736.18     1746.34    211.80 o 
  12   5   3     1844.81     1375.24    232.73 o 
  13   5   3     1716.18     1717.25    238.10 o 
  14   5   3      152.91      -57.28    125.30 o 
  15   5   3     1108.27     1011.02    196.92 o 
 -16   6   3        1.44     -139.27    151.38 o 
 -15   6   3       16.39        5.54    122.52 o 
 -14   6   3      607.59      686.91    168.03 o 
 -13   6   3      569.64      434.55    146.07 o 
 -12   6   3       35.34       41.31    101.01 o 
 -11   6   3      271.18      255.12    112.49 o 
 -10   6   3      140.19      220.36     81.55 o 
  -9   6   3      350.63      237.51     91.13 o 
  -8   6   3    10080.57     9338.77    447.39 o 
  -7   6   3    20568.40    21435.68    600.81 o 
  -6   6   3    54325.88    52269.25   1296.39 o 
  -5   6   3    55616.66    56055.24   1483.96 o 
  -4   6   3    98622.98    94986.88   3433.36 o 
  -3   6   3   140129.61   136979.78   4152.46 o 
  -2   6   3   195179.73   192139.19   7186.61 o 
  -1   6   3    90694.57    92013.27   2494.73 o 
   0   6   3   150684.97   146297.48   4356.68 o 
   1   6   3    94014.19    97502.36   2951.71 o 
   2   6   3   180564.00   169598.13   4145.00 o 
   3   6   3    51830.23    52111.81   1343.31 o 
   4   6   3    76762.85    78393.59   1982.18 o 
   5   6   3    11001.43    12032.75    397.55 o 
   6   6   3     4826.91     4373.86    186.92 o 
   7   6   3     2533.19     2576.98    130.76 o 
   8   6   3      343.14      327.81     68.82 o 
   9   6   3     2454.79     2394.14    249.05 o 
  10   6   3    12844.80    13844.49    446.66 o 
  11   6   3      592.92      390.43    109.84 o 
  12   6   3     3488.74     3494.12    393.79 o 
  13   6   3       60.93       40.01     91.70 o 
  14   6   3      247.35      242.31    121.58 o 
  15   6   3      248.24        4.58    168.47 o 
 -16   7   3     1704.42     1518.63    204.44 o 
 -15   7   3      854.68      514.48    180.21 o 
 -14   7   3     3146.20     3190.99    284.56 o 
 -13   7   3     6509.16     6617.40    447.73 o 
 -12   7   3      813.39      593.05    147.61 o 
 -11   7   3     7385.73     7502.72    369.66 o 
 -10   7   3      927.62      847.30    126.03 o 
  -9   7   3    19920.46    20590.67    785.85 o 
  -8   7   3     5147.74     5204.91    239.86 o 
  -7   7   3    24951.47    24366.91    670.60 o 
  -6   7   3    21462.90    21133.41    583.25 o 
  -5   7   3     1215.18     1338.79    105.64 o 
  -4   7   3     6515.13     6265.23    314.43 o 
  -3   7   3    10312.88    11018.18    436.25 o 
  -2   7   3     1232.48     1341.06    110.51 o 
  -1   7   3      214.78      149.28     88.89 o 
   0   7   3       93.72        8.64     40.92 o 
   1   7   3    12194.95    13521.54    454.72 o 
   2   7   3       43.63       52.11     39.77 o 
   3   7   3    20866.84    21178.37    609.04 o 
   4   7   3     8383.97     8979.71    319.29 o 
   5   7   3     2444.97     2315.74    192.50 o 
   6   7   3     4574.22     4951.11    214.57 o 
   7   7   3    13845.67    13288.63    397.86 o 
   8   7   3       25.52       59.77     50.01 o 
   9   7   3     5845.33     5874.18    227.19 o 
  10   7   3     2229.71     2221.13    148.32 o 
  11   7   3      455.20      289.53     99.20 o 
  12   7   3      126.43     -117.55    111.88 o 
  13   7   3        5.05      -35.63    124.88 o 
  14   7   3      912.52      916.14    183.63 o 
  15   7   3      394.02      351.06    157.51 o 
 -15   8   3      450.83      509.62    178.84 o 
 -14   8   3     5576.49     5628.41    458.50 o 
 -13   8   3        4.30      111.08    139.88 o 
 -12   8   3    20241.17    19457.22    769.62 o 
 -11   8   3      542.15      267.12    109.29 o 
 -10   8   3    27902.61    28640.20    819.53 o 
  -9   8   3      210.71       46.99     72.65 o 
  -8   8   3    26225.27    25422.30    710.22 o 
  -7   8   3      129.32       97.31     50.84 o 
  -6   8   3     9535.69    10501.01    305.89 o 
  -5   8   3      165.16      179.41     56.69 o 
  -4   8   3      646.10      514.69     84.54 o 
  -3   8   3      545.89      699.22     90.86 o 
  -2   8   3      262.90      222.76     59.82 o 
  -1   8   3     7841.65     8063.73    307.00 o 
   0   8   3       20.85       88.88     53.17 o 
   1   8   3      820.20      594.75     90.77 o 
   2   8   3     9998.97     9558.21    330.75 o 
   3   8   3      252.96      218.77     65.65 o 
   4   8   3    17303.42    17633.91    543.59 o 
   5   8   3       19.22       -6.74     55.77 o 
   6   8   3    19212.70    18732.47    523.36 o 
   7   8   3     6057.04     6062.55    284.33 o 
   8   8   3    29140.23    30127.09    781.33 o 
   9   8   3     2311.14     2025.00    166.82 o 
  10   8   3    32619.41    32624.95    856.69 o 
  11   8   3      194.67      210.59    109.31 o 
  12   8   3    18102.63    18688.21    679.86 o 
  13   8   3     2840.10     2647.14    367.39 o 
  14   8   3     7812.83     9112.85    537.50 o 
  15   8   3     2794.89     2801.82    334.10 o 
 -15   9   3      396.13      508.30    198.86 o 
 -14   9   3       77.86      112.27    198.74 o 
 -13   9   3      533.66      337.84    161.11 o 
 -12   9   3       32.28       77.92    129.99 o 
 -11   9   3    12252.55    11945.22    441.30 o 
 -10   9   3       47.32       37.27     80.68 o 
  -9   9   3    21070.05    20904.47    620.22 o 
  -8   9   3     3236.09     2924.52    175.09 o 
  -7   9   3    51796.59    52389.88   1221.97 o 
  -6   9   3     3136.71     3051.89    164.78 o 
  -5   9   3    42657.43    45886.41   1185.39 o 
  -4   9   3      515.17      501.24     85.33 o 
  -3   9   3     4909.61     4573.92    289.89 o 
  -2   9   3     3155.37     3615.78    307.49 o 
  -1   9   3     5895.64     5822.02    262.27 o 
   0   9   3      898.05      810.80    117.85 o 
   1   9   3    94555.53    96082.24   2639.96 o 
   2   9   3     7500.63     7230.18    302.94 o 
   3   9   3   155821.28   157182.34   3897.96 o 
   4   9   3     1534.69     1286.36    125.21 o 
   5   9   3    68280.82    65734.23   1721.85 o 
   6   9   3      275.24      265.15     81.73 o 
   7   9   3    36529.04    36746.86    858.41 o 
   8   9   3     1190.78     1061.14    120.74 o 
   9   9   3     4625.67     4822.94    350.95 o 
  10   9   3      609.90      430.48    153.49 o 
  11   9   3      329.75      190.18    113.47 o 
  12   9   3       42.61      -39.70    127.40 o 
  13   9   3     3204.39     2861.18    272.13 o 
  14   9   3      232.70       10.39    165.19 o 
  15   9   3     4023.23     4015.11    324.60 o 
 -15  10   3       24.15      -76.48    212.11 o 
 -14  10   3     7630.47     8161.92    620.32 o 
 -13  10   3     1313.54      784.24    251.58 o 
 -12  10   3    16261.62    16284.34   1595.77 o 
 -11  10   3     2379.50     2579.92    254.21 o 
 -10  10   3    12030.88    11870.75    544.37 o 
  -9  10   3    12678.75    13063.35    512.77 o 
  -8  10   3    19849.21    20356.21    688.03 o 
  -7  10   3    19434.04    20382.02    839.27 o 
  -6  10   3     4202.91     4340.79    319.14 o 
  -5  10   3    16998.86    17773.68    538.38 o 
  -4  10   3     1124.75     1095.49    126.24 o 
  -3  10   3    13059.37    14019.95    496.32 o 
  -2  10   3      243.36      217.50     73.51 o 
  -1  10   3        3.58       25.55     53.39 o 
   0  10   3      537.83      372.02     89.39 o 
   1  10   3      808.68      700.57    107.14 o 
   2  10   3    25117.04    26721.63   1048.73 o 
   3  10   3     3422.70     3518.03    206.10 o 
   4  10   3    18816.46    18183.21    577.36 o 
   5  10   3      243.85       63.43     68.49 o 
   6  10   3    16493.25    15300.36    521.26 o 
   7  10   3     1558.08     1475.78    152.81 o 
   8  10   3    33899.50    35374.41   1371.80 o 
   9  10   3      754.97      551.31    124.72 o 
  10  10   3    24685.00    25765.12    872.74 o 
  11  10   3      178.28      296.38    125.79 o 
  12  10   3    21103.63    21623.22    765.53 o 
  13  10   3       25.22       40.37    138.10 o 
  14  10   3    10017.46    11033.06    598.77 o 
 -15  11   3       58.51       -4.59    236.37 o 
 -14  11   3     2649.02     2806.77    396.42 o 
 -13  11   3      721.13      620.18    239.87 o 
 -12  11   3     2785.89     2687.11    364.43 o 
 -11  11   3    10402.20    10057.96    471.32 o 
 -10  11   3      535.45      499.99    139.06 o 
  -9  11   3    10810.39    11154.54    470.09 o 
  -8  11   3     1470.74     1548.53    267.19 o 
  -7  11   3     4269.64     4464.93    280.41 o 
  -6  11   3     9714.63    10743.52    375.34 o 
  -5  11   3    15697.35    15296.30    682.35 o 
  -4  11   3    21977.16    23637.91    771.01 o 
  -3  11   3     3486.02     2952.84    204.40 o 
  -2  11   3    10082.46     9614.05    481.21 o 
  -1  11   3    11936.31    12084.38    833.06 o 
   0  11   3      113.45       68.15     72.84 o 
   1  11   3     2388.50     2304.71    193.56 o 
   2  11   3      106.24       35.71     60.12 o 
   3  11   3    33802.20    36325.55   1024.60 o 
   4  11   3       36.30      -41.86     64.71 o 
   5  11   3    24032.58    24525.95    824.38 o 
   6  11   3      207.53      126.38     75.26 o 
   7  11   3    15802.48    16055.36    559.94 o 
   8  11   3      186.48      162.93     82.09 o 
   9  11   3     5498.16     5600.19    301.34 o 
  10  11   3      300.21      246.27    123.12 o 
  11  11   3     1175.71      687.72    161.23 o 
  12  11   3      929.86      727.27    176.85 o 
  13  11   3       45.18       57.23    143.92 o 
  14  11   3     1563.24     1079.03    346.52 o 
 -14  12   3      382.59      150.60    234.25 o 
 -13  12   3     1306.04      938.11    401.13 o 
 -12  12   3       65.82      -23.93    161.06 o 
 -11  12   3      267.17      273.68    140.29 o 
 -10  12   3     1324.39     1000.45    216.31 o 
  -9  12   3       49.15      118.07     98.63 o 
  -8  12   3    13380.36    13988.74    561.80 o 
  -7  12   3     3499.06     3814.92    302.52 o 
  -6  12   3    31164.26    31580.86    879.73 o 
  -5  12   3    16252.20    16204.95    590.08 o 
  -4  12   3   124313.34   123425.72   3407.74 o 
  -3  12   3    26228.71    28718.67    916.61 o 
  -2  12   3   156057.09   153192.05   4192.40 o 
  -1  12   3    22030.73    21263.78    711.68 o 
   0  12   3   225821.97   216506.27   6532.63 o 
   1  12   3    17029.22    16632.61    603.67 o 
   2  12   3   169511.97   162945.66   4069.00 o 
   3  12   3     2773.08     2149.14    181.69 o 
   4  12   3    32391.21    32499.11    949.37 o 
   5  12   3      662.76      420.89     96.32 o 
   6  12   3     2490.96     2148.47    191.05 o 
   7  12   3     2665.32     2620.05    210.96 o 
   8  12   3       30.43       80.09     86.43 o 
   9  12   3     6453.81     6612.63    335.51 o 
  10  12   3     2994.04     3465.94    354.16 o 
  11  12   3     2045.34     1805.05    228.42 o 
  12  12   3     2393.45     2533.85    273.19 o 
  13  12   3      991.93      928.39    202.22 o 
  14  12   3      159.89      -35.60    176.70 o 
 -14  13   3     3391.64     3026.80    534.85 o 
 -13  13   3       81.44       24.58    209.71 o 
 -12  13   3     4731.42     5296.69    375.94 o 
 -11  13   3       11.64      -27.73    125.00 o 
 -10  13   3     1227.86     1578.83    227.98 o 
  -9  13   3     2112.61     1901.55    202.41 o 
  -8  13   3     1297.83     1402.63    236.38 o 
  -7  13   3     3036.86     3259.59    281.14 o 
  -6  13   3      959.12     1147.48    134.22 o 
  -5  13   3    19747.10    20240.17    920.49 o 
  -4  13   3      197.87      108.57     78.95 o 
  -3  13   3     1690.66     1504.53    162.22 o 
  -2  13   3     1493.01     1504.55    195.01 o 
  -1  13   3      128.63       46.38     70.98 o 
   0  13   3     7676.60     6884.41    455.42 o 
   1  13   3     2810.95     2439.61    212.30 o 
   2  13   3     1034.84      641.00    149.66 o 
   3  13   3    11173.69    10724.32    415.34 o 
   4  13   3     4986.05     4301.03    277.27 o 
   5  13   3    22391.21    21337.43    944.35 o 
   6  13   3     3601.48     3460.12    302.37 o 
   7  13   3     8696.71     8443.62    391.14 o 
   8  13   3     2818.54     2671.85    352.60 o 
   9  13   3     2731.29     2268.07    240.93 o 
  10  13   3     1023.62     1251.81    266.18 o 
  11  13   3       60.96      -37.87    137.87 o 
  12  13   3     2751.68     2689.00    284.54 o 
  13  13   3      704.73      540.44    172.56 o 
  14  13   3      763.85      575.84    216.37 o 
 -14  14   3     3772.60     3881.02    487.37 o 
 -13  14   3     4530.79     4104.14    471.04 o 
 -12  14   3     4044.89     4258.30    344.33 o 
 -11  14   3     9266.94     8780.44    610.72 o 
 -10  14   3     2515.79     2919.23    269.16 o 
  -9  14   3    15295.37    15833.73    609.75 o 
  -8  14   3     1948.60     2009.74    191.63 o 
  -7  14   3     5401.20     5573.32    349.56 o 
  -6  14   3      831.93      832.22    165.38 o 
  -5  14   3     2375.57     2012.92    195.98 o 
  -4  14   3      414.40      328.08     97.69 o 
  -3  14   3       73.99       43.48     79.29 o 
  -2  14   3      976.85      957.71    195.67 o 
  -1  14   3     1954.41     1728.18    247.08 o 
   0  14   3     1233.71      714.58    141.70 o 
   1  14   3     2708.54     2460.02    221.60 o 
   2  14   3     2883.27     2580.69    369.47 o 
   3  14   3      619.87      290.34     88.48 o 
   4  14   3    12811.58    13144.46    491.71 o 
   5  14   3     2151.18     2109.12    234.93 o 
   6  14   3    18382.14    19684.72    805.15 o 
   7  14   3     6309.51     5459.37    371.32 o 
   8  14   3     9915.14    10320.29    457.05 o 
   9  14   3    15604.62    15417.51    826.28 o 
  10  14   3    21722.51    22831.13    970.31 o 
  11  14   3     4139.05     3969.21    321.78 o 
  12  14   3    13210.03    13077.68   1209.56 o 
  13  14   3     2615.30     1771.29    255.41 o 
 -13  15   3        5.62      -15.89    230.42 o 
 -12  15   3     1465.96     1123.04    224.66 o 
 -11  15   3     1233.89      859.28    193.87 o 
 -10  15   3     6250.39     6115.91    388.56 o 
  -9  15   3     6449.88     6629.76    678.74 o 
  -8  15   3    17997.37    18070.96    711.68 o 
  -7  15   3    21319.74    22878.22    837.12 o 
  -6  15   3    22016.04    22949.60    811.84 o 
  -5  15   3     4897.56     5142.15    318.57 o 
  -4  15   3     6817.53     7233.22    373.33 o 
  -3  15   3      698.33      473.85    112.26 o 
  -2  15   3      212.17      133.15     87.18 o 
  -1  15   3        9.62      119.94     80.79 o 
   0  15   3       52.23       14.50     84.75 o 
   1  15   3     5162.91     5126.35    762.99 o 
   2  15   3    15904.59    16167.71    577.02 o 
   3  15   3     7317.21     6660.95    339.18 o 
   4  15   3    25086.45    25763.18    819.50 o 
   5  15   3    12203.65    12862.79    585.69 o 
   6  15   3    26597.58    26283.72    843.08 o 
   7  15   3    14212.41    15488.07    584.99 o 
   8  15   3    18003.61    19525.44    902.74 o 
   9  15   3     2196.19     1925.19    330.64 o 
  10  15   3      626.70      550.02    170.32 o 
  11  15   3      261.45      288.24    159.14 o 
  12  15   3     1403.01      969.33    287.96 o 
  13  15   3      668.48      486.21    306.83 o 
 -13  16   3     1263.97     1093.49    322.26 o 
 -12  16   3     7066.68     6814.24    762.40 o 
 -11  16   3     2431.75     1857.68    241.54 o 
 -10  16   3    11443.90    12347.46    696.77 o 
  -9  16   3     1268.70     1264.58    335.74 o 
  -8  16   3    20014.09    20531.00    791.22 o 
  -7  16   3      445.34       96.64    110.06 o 
  -6  16   3    12184.32    11809.53    656.15 o 
  -5  16   3     1752.01     1271.91    176.09 o 
  -4  16   3     2151.62     2298.11    226.79 o 
  -3  16   3      152.01       77.48     83.48 o 
  -2  16   3     1810.27     1761.32    225.12 o 
  -1  16   3     2629.41     2732.26    240.98 o 
   0  16   3      420.00      264.39    117.74 o 
   1  16   3       44.74       35.00     86.43 o 
   2  16   3     2335.75     1980.35    212.86 o 
   3  16   3     5085.95     4783.81    299.07 o 
   4  16   3     7291.48     7682.05    384.19 o 
   5  16   3      584.29      334.03    108.32 o 
   6  16   3    17667.09    18572.07    663.85 o 
   7  16   3    11847.92    12839.33    531.73 o 
   8  16   3    13938.87    14147.16    695.35 o 
   9  16   3    13222.71    14288.94    641.10 o 
  10  16   3    11388.25    11599.55    671.84 o 
  11  16   3     8138.75     8301.17    567.90 o 
  12  16   3     3751.29     3445.00    331.78 o 
 -12  17   3      269.56      394.51    191.27 o 
 -11  17   3     3196.26     2922.07    354.78 o 
 -10  17   3     1335.74     1352.07    215.83 o 
  -9  17   3     2771.61     2728.04    291.50 o 
  -8  17   3     5309.13     5406.95    378.16 o 
  -7  17   3      142.19       83.69    117.67 o 
  -6  17   3    16912.29    16956.11    754.78 o 
  -5  17   3     1003.75      949.10    169.23 o 
  -4  17   3     9262.22    10041.17    628.17 o 
  -3  17   3      449.57      308.16    113.14 o 
  -2  17   3      847.82      672.97    143.67 o 
  -1  17   3     1641.77     1443.18    186.28 o 
   0  17   3      892.87      562.46    188.02 o 
   1  17   3     2554.32     2780.88    270.99 o 
   2  17   3     2430.32     2772.30    240.11 o 
   3  17   3     4979.01     5167.26    452.39 o 
   4  17   3    13987.32    13640.33    556.41 o 
   5  17   3     2358.32     2192.76    274.58 o 
   6  17   3    17416.16    18036.94    658.45 o 
   7  17   3      213.45      123.18    104.53 o 
   8  17   3     3030.81     3116.92    394.69 o 
   9  17   3       25.60       99.67    124.63 o 
  10  17   3      182.66       49.30    208.34 o 
  11  17   3      382.19      179.03    172.95 o 
  12  17   3      285.79        2.06    175.02 o 
 -12  18   3      385.85      153.24    181.33 o 
 -11  18   3       74.39       89.73    162.80 o 
 -10  18   3       97.72      -27.16    174.65 o 
  -9  18   3     1318.57     1095.72    217.66 o 
  -8  18   3     1911.26     1894.13    248.05 o 
  -7  18   3    10121.59     9107.75    545.91 o 
  -6  18   3     3233.42     3183.69    320.41 o 
  -5  18   3    50847.33    53502.43   1655.83 o 
  -4  18   3     9737.64    10395.03    626.36 o 
  -3  18   3    88212.70    92028.70   2669.10 o 
  -2  18   3    11617.12    10882.61    509.20 o 
  -1  18   3    94030.68   102148.86   2945.94 o 
   0  18   3    11135.69    11625.82    614.77 o 
   1  18   3    91265.55    89070.66   2605.18 o 
   2  18   3    10230.30    11052.86    587.09 o 
   3  18   3    45165.29    49039.96   1421.29 o 
   4  18   3     1440.34     1181.89    185.19 o 
   5  18   3      667.68      545.64    136.37 o 
   6  18   3     2527.46     1864.03    265.65 o 
   7  18   3       61.78      -29.60     98.81 o 
   8  18   3     1261.16      760.56    242.43 o 
   9  18   3      867.31      764.19    186.81 o 
  10  18   3       90.88       26.47    146.55 o 
  11  18   3     4174.90     4805.31    454.25 o 
 -11  19   3     1112.76      624.05    312.06 o 
 -10  19   3     4167.34     3903.87    679.39 o 
  -9  19   3        1.37      -54.21    140.65 o 
  -8  19   3     6611.86     6108.21    424.21 o 
  -7  19   3     1941.55     1815.66    284.01 o 
  -6  19   3     4894.03     4715.93    396.90 o 
  -5  19   3     1448.20     1405.62    203.18 o 
  -4  19   3     2952.29     2872.14    270.20 o 
  -3  19   3     1701.25     1695.21    269.58 o 
  -2  19   3        2.30      -26.80     97.64 o 
  -1  19   3      942.22      776.80    161.71 o 
   0  19   3     3582.53     3883.32    367.13 o 
   1  19   3     4853.93     4930.57    344.52 o 
   2  19   3     6626.11     7417.01    409.34 o 
   3  19   3      308.85      184.73    110.55 o 
   4  19   3     5722.40     5589.46    354.35 o 
   5  19   3      673.85      337.76    132.22 o 
   6  19   3     2352.70     1772.34    221.10 o 
   7  19   3      398.47      327.15    128.09 o 
   8  19   3     4243.97     4468.11    529.80 o 
   9  19   3       38.82      -49.36    125.59 o 
  10  19   3     1106.42      909.63    310.86 o 
  11  19   3      463.15      343.41    196.85 o 
 -11  20   3     8000.30     8515.28    618.97 o 
 -10  20   3      583.18      363.48    212.39 o 
  -9  20   3     7383.56     7442.97    491.82 o 
  -8  20   3     2709.98     2125.53    279.67 o 
  -7  20   3     1277.38      719.10    183.69 o 
  -6  20   3     1680.41     1006.53    340.96 o 
  -5  20   3       22.76      -89.09    103.41 o 
  -4  20   3       72.51      157.83    119.94 o 
  -3  20   3        0.55       -7.27    107.97 o 
  -2  20   3     1908.47     2210.89    249.43 o 
  -1  20   3      903.30      666.45    212.28 o 
   0  20   3     7466.98     8299.91    547.44 o 
   1  20   3       30.07        6.11    102.54 o 
   2  20   3     3530.22     3743.34    337.40 o 
   3  20   3    10813.49    11008.94    518.18 o 
   4  20   3      439.17      187.56    122.05 o 
   5  20   3    10330.48    10548.65    510.87 o 
   6  20   3       27.34       41.63    118.64 o 
   7  20   3    15564.87    16328.98    667.11 o 
   8  20   3       14.02      -27.03    136.41 o 
   9  20   3    16577.13    15669.50   1264.33 o 
  10  20   3       91.18      261.48    171.28 o 
 -10  21   3     5134.63     5049.77    901.03 o 
  -9  21   3      985.78      678.99    208.07 o 
  -8  21   3     8060.66     8027.97    533.38 o 
  -7  21   3     4826.46     5063.21    407.93 o 
  -6  21   3    14131.77    15412.26    704.30 o 
  -5  21   3      653.71      445.05    149.09 o 
  -4  21   3    11879.90    11711.47    639.31 o 
  -3  21   3      261.97      103.55    116.99 o 
  -2  21   3      619.02      302.30    140.08 o 
  -1  21   3       61.23       65.81    123.83 o 
   0  21   3     2085.00     1807.22    332.48 o 
   1  21   3     3332.92     2943.33    303.26 o 
   2  21   3    23485.85    25348.89   1159.15 o 
   3  21   3     4097.90     5278.75    373.81 o 
   4  21   3    25655.58    28081.90    953.79 o 
   5  21   3     1897.09     1761.29    262.59 o 
   6  21   3    18748.50    20306.30    776.75 o 
   7  21   3     1237.61     1364.33    287.06 o 
   8  21   3     8601.09     7751.23    504.55 o 
   9  21   3     1069.72      769.85    211.26 o 
  -9  22   3    10665.17     9383.61    586.86 o 
  -8  22   3     1822.74     1837.25    424.59 o 
  -7  22   3     8423.54     7829.91    507.72 o 
  -6  22   3     5551.20     5963.48    439.23 o 
  -5  22   3     1897.41     1518.65    261.87 o 
  -4  22   3     3094.99     3137.39    350.60 o 
  -3  22   3     1288.85     1130.67    211.02 o 
  -2  22   3     2146.76     2368.15    275.35 o 
  -1  22   3     1455.76     1298.49    310.38 o 
   0  22   3       30.74      -11.75    113.48 o 
   1  22   3      209.12      143.53    122.23 o 
   2  22   3       29.61      152.09    130.40 o 
   3  22   3     4503.65     4344.00    384.51 o 
   4  22   3        0.34      -12.81    120.28 o 
   5  22   3     6521.80     7097.79    442.55 o 
   6  22   3        0.74       -3.80    131.72 o 
   7  22   3     7883.86     9258.00    512.23 o 
   8  22   3       37.81      -76.21    142.93 o 
   9  22   3    11423.55    10498.57    604.81 o 
  -8  23   3     3094.32     3191.09    355.05 o 
  -7  23   3     2774.67     2811.69    370.43 o 
  -6  23   3      480.02      368.64    170.92 o 
  -5  23   3     5310.00     5521.15    467.48 o 
  -4  23   3      229.81      168.03    153.80 o 
  -3  23   3     1957.75     2201.56    280.94 o 
  -2  23   3      358.94      160.94    139.82 o 
  -1  23   3       26.91       11.02    140.65 o 
   0  23   3     2758.25     2056.09    280.81 o 
   1  23   3      720.53      567.90    173.80 o 
   2  23   3     5038.55     5549.86    500.06 o 
   3  23   3     4368.91     4252.69    353.07 o 
   4  23   3     3999.76     4215.30    353.54 o 
   5  23   3     2204.10     1859.52    257.15 o 
   6  23   3     4385.81     3649.71    337.32 o 
   7  23   3      336.96      216.70    166.60 o 
   8  23   3     3040.95     3090.76    341.95 o 
  -7  24   3     6997.31     8099.60    896.74 o 
  -6  24   3     3927.56     4008.73    406.49 o 
  -5  24   3    17708.06    18983.79    911.64 o 
  -4  24   3    10832.23    10660.47    605.30 o 
  -3  24   3    27073.21    29598.31   1106.26 o 
  -2  24   3    13811.70    16325.38    847.78 o 
  -1  24   3    29027.02    33180.96   1205.94 o 
   0  24   3    17516.24    18470.50    688.11 o 
   1  24   3    27060.47    32162.43   1097.15 o 
   2  24   3    12331.16    12992.21    629.66 o 
   3  24   3    15329.36    15201.49    681.47 o 
   4  24   3     2978.79     2663.59    295.15 o 
   5  24   3     5355.75     5803.25    426.65 o 
   6  24   3      318.96       94.07    153.53 o 
   7  24   3      100.28       22.32    146.43 o 
  -6  25   3     2645.98     1729.16    314.45 o 
  -5  25   3      703.35      415.29    186.31 o 
  -4  25   3     1992.43     1256.16    242.51 o 
  -3  25   3      187.15      121.45    152.76 o 
  -2  25   3     1156.83      916.56    224.47 o 
  -1  25   3      896.75      636.76    193.81 o 
   0  25   3      192.17      164.24    142.39 o 
   1  25   3     1523.36     1661.37    228.85 o 
   2  25   3      916.13      769.31    195.70 o 
   3  25   3     2661.83     2504.84    357.86 o 
   4  25   3     2428.21     1965.18    359.44 o 
   5  25   3     2956.86     2451.65    375.85 o 
  -4  26   3      141.78      127.80    189.26 o 
  -3  26   3      530.15      326.23    190.81 o 
  -2  26   3      719.28      518.52    190.97 o 
  -1  26   3      622.62      426.56    185.32 o 
   0  26   3      366.08      122.36    139.41 o 
   1  26   3     1448.54     1050.36    205.57 o 
   2  26   3      221.72      183.68    159.03 o 
   3  26   3     1734.52     1571.13    326.41 o 
 -16   0   4      105.98      -12.16    218.80 o 
 -14   0   4     1360.95     1511.12    844.40 o 
 -12   0   4     1409.18     1447.38    281.77 o 
 -10   0   4      145.69       32.88     88.20 o 
  -8   0   4    55273.70    57844.30   1671.12 o 
  -6   0   4   225943.58   218816.59   6952.13 o 
  -4   0   4   100236.48    93027.10   5827.33 o 
  -2   0   4   122472.81   108815.09   6627.74 o 
   0   0   4   515688.59   472787.69  28296.30 o 
   2   0   4   224330.11   209266.31   8764.68 o 
   4   0   4    38759.05    37019.67   1100.41 o 
   6   0   4      625.18      745.78    106.42 o 
   8   0   4    11527.61    11781.25    470.06 o 
  10   0   4    16229.70    18745.25   1089.18 o 
  12   0   4     4909.54     5870.14    691.59 o 
  14   0   4      294.54      285.57    169.86 o 
  16   0   4      505.34       56.93    274.89 o 
 -16   1   4     2376.01     1810.51    492.94 o 
 -15   1   4      182.81      127.10    167.97 o 
 -14   1   4     4597.62     5508.49    615.41 o 
 -13   1   4      779.38      463.65    127.47 o 
 -12   1   4     4624.10     4879.84    495.31 o 
 -11   1   4     5504.72     5790.22    248.18 o 
 -10   1   4     6383.49     6302.40    313.09 o 
  -9   1   4     7251.08     8218.91    264.87 o 
  -8   1   4       22.21       -3.40     47.02 o 
  -7   1   4    32560.16    33578.46   1044.56 o 
  -6   1   4    10811.43    11004.92    427.96 o 
  -5   1   4    58917.68    56059.30   1969.47 o 
  -4   1   4    30478.94    25032.71   1243.16 o 
  -3   1   4    31892.50    31195.56   1455.95 o 
  -2   1   4    25001.73    25134.68   1474.79 o 
  -1   1   4    26531.12    24366.09   1663.83 o 
   0   1   4    28358.43    30335.13   1868.57 o 
   1   1   4     1265.87      910.56    152.49 o 
   2   1   4       15.56      -41.14     40.54 o 
   3   1   4   100308.41    87756.40   3622.01 o 
   4   1   4     9909.45    10144.68    274.29 o 
   5   1   4    19123.01    17309.54    491.98 o 
   6   1   4    14892.71    14942.19    348.39 o 
   7   1   4     5949.51     5630.35    221.58 o 
   8   1   4     3201.92     2742.59    168.02 o 
   9   1   4     7514.84     7344.36    252.83 o 
  10   1   4      198.21       37.33     60.78 o 
  11   1   4      834.63      619.54    131.95 o 
  12   1   4      422.77      210.87     88.20 o 
  13   1   4     1369.79     1179.08    147.92 o 
  14   1   4      818.57      422.44    123.43 o 
  15   1   4     1114.80      955.65    189.67 o 
 -16   2   4     5998.55     6377.10    507.83 o 
 -15   2   4      560.38      425.97    205.45 o 
 -14   2   4     9806.18    11168.16    760.22 o 
 -13   2   4     9238.10    10259.99    648.19 o 
 -12   2   4    21226.40    21903.27    730.00 o 
 -11   2   4    19696.37    20205.54    955.11 o 
 -10   2   4     4562.87     5129.92    518.22 o 
  -9   2   4    24556.79    26354.35    646.62 o 
  -8   2   4     2213.37     2170.15    147.98 o 
  -7   2   4    27372.61    29304.53    710.16 o 
  -6   2   4        9.78      106.59     74.90 o 
  -5   2   4    21253.35    22139.81    723.47 o 
  -4   2   4     4708.56     4166.44   1130.70 o 
  -3   2   4     4284.12     4207.91    470.83 o 
  -2   2   4    35474.67    32558.85   1449.66 o 
  -1   2   4     1661.11     1790.03    120.55 o 
   0   2   4      170.23      267.46     26.70 o 
   1   2   4      790.43      698.35    104.65 o 
   2   2   4    35114.22    33538.41   1219.66 o 
   3   2   4      125.94      152.09     44.56 o 
   4   2   4    10394.75    10036.92    362.52 o 
   5   2   4     1987.39     2134.96    102.24 o 
   6   2   4    40164.06    36509.82   1094.88 o 
   7   2   4     1596.72     1539.58     98.02 o 
   8   2   4    37627.35    35226.35    908.77 o 
   9   2   4     4212.22     4493.28    181.77 o 
  10   2   4    35035.52    35872.60    827.87 o 
  11   2   4       89.76       29.87     68.31 o 
  12   2   4    23974.43    26620.60    818.99 o 
  13   2   4       78.22      185.69    100.73 o 
  14   2   4     9190.39     9506.48    541.55 o 
  15   2   4       63.39      205.81    144.55 o 
 -16   3   4      127.24       49.85    197.00 o 
 -15   3   4      163.56      204.56    141.87 o 
 -14   3   4      187.89       91.55    123.65 o 
 -13   3   4      116.36      121.98     89.99 o 
 -12   3   4     3265.53     4033.99    354.54 o 
 -11   3   4     9435.38    10065.29    425.65 o 
 -10   3   4    10378.27    10662.68    422.08 o 
  -9   3   4    18409.05    18943.25    515.75 o 
  -8   3   4     8825.71     8425.81    279.01 o 
  -7   3   4    39993.70    39477.57   1304.06 o 
  -6   3   4    13920.97    13594.96    402.08 o 
  -5   3   4    17025.36    16686.27    559.96 o 
  -4   3   4      680.07      691.81    134.21 o 
  -3   3   4      460.45      491.95     98.25 o 
  -2   3   4    18306.59    17029.40    799.27 o 
  -1   3   4    75856.50    72632.54   2548.48 o 
   0   3   4    13161.99    13273.42    619.63 o 
   1   3   4   104006.91   103590.23   3117.01 o 
   2   3   4     5694.44     5540.11    188.31 o 
   3   3   4    26180.99    25960.32    785.91 o 
   4   3   4    18689.23    18896.30    612.97 o 
   5   3   4   137399.59   129506.38   2576.43 o 
   6   3   4    32218.24    30363.46    891.88 o 
   7   3   4    31002.24    28431.02    643.35 o 
   8   3   4     5818.85     5562.53    279.52 o 
   9   3   4     1089.94     1018.93    119.86 o 
  10   3   4      316.76      206.70     67.44 o 
  11   3   4        2.37       14.93     69.09 o 
  12   3   4     2597.80     2726.48    372.36 o 
  13   3   4     3369.13     4376.87    414.94 o 
  14   3   4     2268.76     2864.91    451.52 o 
  15   3   4     5257.02     5525.43    382.64 o 
 -16   4   4     2135.30     2229.61    321.69 o 
 -15   4   4     1654.52     1363.29    203.87 o 
 -14   4   4     7148.02     7932.06    522.44 o 
 -13   4   4      941.38      911.01    145.09 o 
 -12   4   4    17216.36    18161.45    904.05 o 
 -11   4   4        2.66       22.10     90.67 o 
 -10   4   4    28721.58    31107.50    958.35 o 
  -9   4   4       14.93        5.22     65.09 o 
  -8   4   4    39707.69    39438.80    940.84 o 
  -7   4   4     1747.25     1857.78    136.44 o 
  -6   4   4    17163.65    17122.35    488.24 o 
  -5   4   4     1512.96     1405.04    109.10 o 
  -4   4   4     2184.27     2287.97    147.06 o 
  -3   4   4     3298.68     3458.98    213.64 o 
  -2   4   4     8029.32     8682.21    376.38 o 
  -1   4   4    27657.00    28693.53    910.90 o 
   0   4   4     4191.74     4603.73    230.90 o 
   1   4   4     2012.21     2324.60    110.74 o 
   2   4   4     1493.16     1457.51     94.01 o 
   3   4   4     3493.89     4006.78    294.01 o 
   4   4   4    11206.93    10197.56    332.72 o 
   5   4   4    21476.75    21577.71    502.43 o 
   6   4   4    88038.16    84409.55   1624.61 o 
   7   4   4    28987.12    27139.76    615.45 o 
   8   4   4    40992.05    40045.59    880.72 o 
   9   4   4    15961.80    16147.03    422.96 o 
  10   4   4    26710.25    26919.62    647.28 o 
  11   4   4     8974.33     9378.22    289.31 o 
  12   4   4    13746.47    14271.80    448.71 o 
  13   4   4    10375.79     9946.45    625.51 o 
  14   4   4     4650.43     4624.96    478.33 o 
  15   4   4     3824.56     4255.01    575.46 o 
 -16   5   4     1275.77     1303.95    215.95 o 
 -15   5   4     4676.42     4716.11    318.21 o 
 -14   5   4       11.97       -5.07    114.86 o 
 -13   5   4    10511.21    11459.17    494.12 o 
 -12   5   4      408.02      396.08    127.75 o 
 -11   5   4    11755.53    12734.95    491.15 o 
 -10   5   4     3456.48     3473.24    343.14 o 
  -9   5   4     7773.84     8080.27    288.35 o 
  -8   5   4    12626.53    11803.81    392.84 o 
  -7   5   4      411.16      302.82     70.88 o 
  -6   5   4    38999.99    40239.73   1021.49 o 
  -5   5   4     3540.58     4061.29    183.11 o 
  -4   5   4    19272.48    20409.63    673.12 o 
  -3   5   4      274.45      215.42     58.89 o 
  -2   5   4     5372.89     5298.56    471.22 o 
  -1   5   4    34261.42    34984.49   1106.86 o 
   0   5   4      863.75      963.93     83.30 o 
   1   5   4    16805.27    16786.81    519.20 o 
   2   5   4     3645.43     3769.72    162.87 o 
   3   5   4    32264.03    34472.92   1006.13 o 
   4   5   4    39996.14    39805.87   1052.73 o 
   5   5   4    15251.14    14167.06    399.96 o 
   6   5   4    29439.26    29083.67    610.77 o 
   7   5   4     7725.96     7429.82    215.53 o 
   8   5   4     2553.33     2528.19    150.14 o 
   9   5   4     4489.15     4689.47    257.57 o 
  10   5   4      221.18      145.28     73.20 o 
  11   5   4     1070.99     1034.85    195.54 o 
  12   5   4     2108.74     1673.32    250.03 o 
  13   5   4      179.44      142.39     98.71 o 
  14   5   4     1385.51     1195.86    192.45 o 
  15   5   4       52.52      139.22    147.55 o 
 -16   6   4       13.64     -132.88    151.60 o 
 -15   6   4      206.53      171.67    134.28 o 
 -14   6   4       31.05       48.28    140.91 o 
 -13   6   4      122.82       50.18    117.69 o 
 -12   6   4      375.46      219.73    129.50 o 
 -11   6   4      706.25      500.97    127.51 o 
 -10   6   4      155.97      151.82     84.88 o 
  -9   6   4     2334.20     2190.01    169.69 o 
  -8   6   4     4809.43     4321.03    249.75 o 
  -7   6   4    35903.06    36357.39    945.23 o 
  -6   6   4    42748.16    43770.28   1196.32 o 
  -5   6   4   140542.81   142333.19   3641.65 o 
  -4   6   4    75328.00    76329.21   2050.93 o 
  -3   6   4   120533.42   118785.74   3611.05 o 
  -2   6   4   143443.97   144594.98   4364.25 o 
  -1   6   4   126092.80   127005.34   3402.07 o 
   0   6   4   133805.31   126380.75   3380.13 o 
   1   6   4   158818.33   153423.95   4101.49 o 
   2   6   4    76460.51    74940.97   2060.08 o 
   3   6   4    96671.78    96926.40   3000.22 o 
   4   6   4    22650.64    22098.59    636.56 o 
   5   6   4     3563.75     3360.67    187.55 o 
   6   6   4     3499.20     3854.90    179.20 o 
   7   6   4      598.73      523.08     67.09 o 
   8   6   4      311.85      203.41     97.67 o 
   9   6   4     6288.53     6391.16    309.61 o 
  10   6   4      604.08      361.30     89.26 o 
  11   6   4     3956.63     3961.24    234.46 o 
  12   6   4      825.00      443.31    116.86 o 
  13   6   4      441.25      490.23    117.38 o 
  14   6   4       10.90       44.83    127.72 o 
  15   6   4       19.36      -12.84    161.60 o 
 -16   7   4      578.46      319.23    152.73 o 
 -15   7   4     3507.84     3439.41    572.60 o 
 -14   7   4     5526.36     5718.87    366.04 o 
 -13   7   4     1297.54      919.67    178.08 o 
 -12   7   4     7136.63     6773.89    628.03 o 
 -11   7   4     2782.17     2579.91    291.53 o 
 -10   7   4     6878.45     7073.55    314.18 o 
  -9   7   4      536.45      427.75    101.98 o 
  -8   7   4     9003.33     9541.30    340.48 o 
  -7   7   4    14209.35    14053.49    430.04 o 
  -6   7   4     9839.46    10032.05    348.74 o 
  -5   7   4    12246.50    12931.51    410.92 o 
  -4   7   4     7650.09     7715.69    343.29 o 
  -3   7   4     4223.25     4325.95    231.43 o 
  -2   7   4      704.48      599.76     75.20 o 
  -1   7   4    10188.58    10308.79    395.78 o 
   0   7   4    50872.30    49822.19   1568.48 o 
   1   7   4       39.60       21.02     43.59 o 
   2   7   4    25653.54    25255.83    973.62 o 
   3   7   4     3201.59     2877.27    161.49 o 
   4   7   4    17166.27    16788.12    515.85 o 
   5   7   4     1464.15     1253.49    118.00 o 
   6   7   4     7497.43     8116.21    259.48 o 
   7   7   4       53.27       44.23     62.06 o 
   8   7   4     1448.60     1142.68    125.50 o 
   9   7   4       48.48       -5.50     72.54 o 
  10   7   4     2195.66     2095.43    191.94 o 
  11   7   4       85.58      -12.29     99.07 o 
  12   7   4      373.57      197.43    124.78 o 
  13   7   4      908.04      693.75    189.32 o 
  14   7   4      449.72      375.61    154.00 o 
  15   7   4      204.69      211.66    169.89 o 
 -15   8   4     3794.32     4195.12    386.03 o 
 -14   8   4       70.02      103.35    171.20 o 
 -13   8   4    13396.26    11952.29    574.03 o 
 -12   8   4     1293.50     1062.62    197.54 o 
 -11   8   4    19735.22    20295.53    779.71 o 
 -10   8   4      599.91      476.08    109.28 o 
  -9   8   4    22622.31    23748.91    686.06 o 
  -8   8   4     2291.58     2030.09    155.26 o 
  -7   8   4     5062.25     4859.07    215.21 o 
  -6   8   4     5130.72     4988.54    326.58 o 
  -5   8   4     3414.75     3412.11    142.29 o 
  -4   8   4     2436.40     2863.15    174.02 o 
  -3   8   4     4578.61     4546.53    215.36 o 
  -2   8   4     3132.86     2900.65    191.65 o 
  -1   8   4      353.67      302.62     61.11 o 
   0   8   4     2165.43     2341.70    159.85 o 
   1   8   4      560.10      463.74    134.30 o 
   2   8   4    17444.42    17579.82    528.89 o 
   3   8   4    12260.51    13349.99    433.92 o 
   4   8   4    25984.98    27938.98    795.32 o 
   5   8   4    28585.83    28977.79    833.02 o 
   6   8   4     4899.46     4615.62    284.62 o 
   7   8   4    34720.11    33411.56    837.02 o 
   8   8   4     1152.15      937.10    120.89 o 
   9   8   4    41731.41    43335.64   1083.32 o 
  10   8   4     2620.98     2925.59    363.97 o 
  11   8   4    20936.52    22797.72   1010.01 o 
  12   8   4     2062.53     2199.70    234.92 o 
  13   8   4    10596.52    11301.12    519.50 o 
  14   8   4     2519.60     2303.10    250.86 o 
  15   8   4     4553.35     4145.36    408.12 o 
 -15   9   4        9.68       64.92    208.74 o 
 -14   9   4        1.15       -7.71    154.29 o 
 -13   9   4       94.17       89.61    151.88 o 
 -12   9   4     2720.45     2460.22    501.31 o 
 -11   9   4      335.63      139.23    119.75 o 
 -10   9   4    15165.82    16898.82    545.88 o 
  -9   9   4     3738.04     3669.34    214.77 o 
  -8   9   4    31595.58    32384.35    873.89 o 
  -7   9   4     2496.22     2371.24    149.86 o 
  -6   9   4    18605.76    17745.43    497.08 o 
  -5   9   4      639.70      558.30     85.71 o 
  -4   9   4    20038.12    21441.03    820.37 o 
  -3   9   4        6.72      -35.34     51.48 o 
  -2   9   4     1495.55     1540.54    154.72 o 
  -1   9   4     1679.24     2211.96    146.77 o 
   0   9   4    44968.64    47956.98   1389.00 o 
   1   9   4      592.06      514.44     86.66 o 
   2   9   4   130331.98   131239.48   3262.26 o 
   3   9   4      276.90      183.72     64.99 o 
   4   9   4   143465.61   138746.03   3460.19 o 
   5   9   4      174.84       96.46     69.39 o 
   6   9   4    50259.14    50912.96   1382.30 o 
   7   9   4      839.23      668.03     92.49 o 
   8   9   4    16428.60    16847.11    499.87 o 
   9   9   4      108.86       78.15     82.27 o 
  10   9   4     1492.17     1249.36    161.12 o 
  11   9   4        2.62       74.24    145.51 o 
  12   9   4     2118.35     1400.04    210.75 o 
  13   9   4      130.00      134.16    141.97 o 
  14   9   4     6244.36     6333.89    458.84 o 
  15   9   4      427.32      377.93    177.07 o 
 -15  10   4     6986.69     8031.59    641.07 o 
 -14  10   4      999.56      608.34    256.76 o 
 -13  10   4    10623.75    10401.78    922.26 o 
 -12  10   4     4391.73     4254.26    435.52 o 
 -11  10   4    13956.45    13927.00    565.71 o 
 -10  10   4     8222.16     8041.87    505.33 o 
  -9  10   4    24319.17    24292.10    804.56 o 
  -8  10   4    15783.99    15676.70    565.04 o 
  -7  10   4     8633.50     9288.41    389.66 o 
  -6  10   4    18242.17    19546.18    581.40 o 
  -5  10   4     5294.33     5022.34    224.26 o 
  -4  10   4    12242.14    13800.27    494.11 o 
  -3  10   4        6.54       14.07     55.54 o 
  -2  10   4      121.04      -12.68     52.89 o 
  -1  10   4     1145.67     1186.94    121.16 o 
   0  10   4      724.91      632.74    136.14 o 
   1  10   4     4329.38     4051.60    258.97 o 
   2  10   4     2111.40     1748.50    143.27 o 
   3  10   4    24511.03    24216.72    718.27 o 
   4  10   4      599.92      477.35     90.48 o 
   5  10   4    15869.04    14815.25    502.13 o 
   6  10   4      135.11      149.88     76.70 o 
   7  10   4    21670.56    21083.67    601.33 o 
   8  10   4     3570.24     3644.17    261.57 o 
   9  10   4    24302.54    25045.63    867.34 o 
  10  10   4      383.28      207.40     99.53 o 
  11  10   4    27698.44    29268.67   1330.79 o 
  12  10   4        1.38       56.48    131.13 o 
  13  10   4    11399.35    12397.75    559.70 o 
  14  10   4      141.22      132.51    162.74 o 
 -15  11   4     2514.50     3292.85   1008.96 o 
 -14  11   4     1570.65     1837.09    335.46 o 
 -13  11   4     4027.51     3970.02    680.46 o 
 -12  11   4     4235.53     3776.04    414.48 o 
 -11  11   4     1626.05     1057.80    226.58 o 
 -10  11   4     9421.05     9425.02    463.28 o 
  -9  11   4     1436.49     1237.21    166.69 o 
  -8  11   4     3816.35     3599.59    249.07 o 
  -7  11   4     4908.84     5284.97    305.63 o 
  -6  11   4    13890.31    14182.42    455.47 o 
  -5  11   4     3478.03     3526.06    244.18 o 
  -4  11   4     9022.26     9024.41    483.79 o 
  -3  11   4    28138.50    29647.94    920.22 o 
  -2  11   4     2183.86     2642.04    247.24 o 
  -1  11   4    13328.02    12983.96    473.31 o 
   0  11   4    23806.02    24633.63    799.66 o 
   1  11   4     2234.19     2328.20    188.89 o 
   2  11   4    19448.20    19666.79    614.06 o 
   3  11   4       99.36       69.14     67.07 o 
   4  11   4    19670.09    20305.99    641.43 o 
   5  11   4      269.70      136.10     77.93 o 
   6  11   4    10568.23    10250.17    407.87 o 
   7  11   4      412.09      310.89    107.51 o 
   8  11   4     8989.82     9017.55    350.83 o 
   9  11   4      513.96      319.47    116.04 o 
  10  11   4     4059.63     3826.54    295.80 o 
  11  11   4      456.49      438.57    161.28 o 
  12  11   4       19.45       55.25    125.16 o 
  13  11   4      666.92      219.62    160.65 o 
  14  11   4      445.88      260.36    179.61 o 
 -14  12   4      435.41      465.87    266.36 o 
 -13  12   4       60.49     -117.38    198.90 o 
 -12  12   4     1111.71      584.65    227.74 o 
 -11  12   4      372.21       52.54    128.13 o 
 -10  12   4      656.15      322.28    126.73 o 
  -9  12   4    10763.40    11088.38    470.62 o 
  -8  12   4     2400.19     2557.66    288.44 o 
  -7  12   4    30291.95    32284.18    923.62 o 
  -6  12   4    13185.93    14225.61    499.56 o 
  -5  12   4    99003.30   106705.95   2627.75 o 
  -4  12   4    18329.70    18696.18    729.02 o 
  -3  12   4   201377.92   201035.81   5448.94 o 
  -2  12   4    26187.41    27173.89    872.05 o 
  -1  12   4   179918.80   174197.67   4745.99 o 
   0  12   4     3795.66     4070.34    305.34 o 
   1  12   4   124551.57   119118.88   3303.21 o 
   2  12   4     6543.15     6722.65    307.46 o 
   3  12   4    64365.54    66089.63   1749.03 o 
   4  12   4     1698.76     1548.73    154.66 o 
   5  12   4     3224.31     3135.86    220.42 o 
   6  12   4     2072.78     1801.78    264.76 o 
   7  12   4     1902.46     2004.85    194.45 o 
   8  12   4     1954.01     2334.58    268.45 o 
   9  12   4     3577.29     3249.85    240.10 o 
  10  12   4     2265.64     2334.38    245.47 o 
  11  12   4     2757.71     2720.89    270.30 o 
  12  12   4     2877.37     2679.80    279.73 o 
  13  12   4     1142.86      983.55    277.79 o 
  14  12   4      285.43       44.53    165.71 o 
 -14  13   4      523.54      710.65    293.51 o 
 -13  13   4     4953.97     6041.80    793.65 o 
 -12  13   4      122.84      162.46    170.04 o 
 -11  13   4     2867.18     3022.73    325.91 o 
 -10  13   4     3002.41     2865.53    260.50 o 
  -9  13   4     2172.60     2340.91    290.95 o 
  -8  13   4     5660.58     5088.23    306.76 o 
  -7  13   4      134.04      118.77     89.11 o 
  -6  13   4    11107.71    11113.56    398.20 o 
  -5  13   4       33.37      -11.56     72.58 o 
  -4  13   4     8419.73     7602.22    361.62 o 
  -3  13   4      221.63      266.26     92.45 o 
  -2  13   4      550.95      301.14     92.09 o 
  -1  13   4     4551.32     3985.75    386.33 o 
   0  13   4        3.06       29.12     72.33 o 
   1  13   4    15562.76    16203.60    603.69 o 
   2  13   4     5995.95     5948.30    391.05 o 
   3  13   4     2613.72     2342.49    194.90 o 
   4  13   4    19816.00    20270.08    660.39 o 
   5  13   4     2103.24     1764.45    187.91 o 
   6  13   4    11071.63    12090.54    472.55 o 
   7  13   4     3925.29     3255.88    245.71 o 
   8  13   4     5886.24     5742.24    330.97 o 
   9  13   4     1184.83      701.55    182.00 o 
  10  13   4       16.62       -7.40    116.49 o 
  11  13   4     1538.11     1198.69    201.01 o 
  12  13   4      445.72      184.97    161.01 o 
  13  13   4      733.76      261.77    174.17 o 
 -14  14   4     4333.21     3660.98    482.24 o 
 -13  14   4     4092.32     4002.51    473.46 o 
 -12  14   4     5502.01     5747.57    536.35 o 
 -11  14   4     1996.30     2234.42    249.18 o 
 -10  14   4    12943.14    12349.36    540.20 o 
  -9  14   4      486.73      324.98    131.00 o 
  -8  14   4     9736.42    10432.42    461.09 o 
  -7  14   4     2616.54     2455.94    350.46 o 
  -6  14   4     3672.45     3325.06    354.68 o 
  -5  14   4      279.01      113.29     82.72 o 
  -4  14   4      128.96       72.73     79.10 o 
  -3  14   4      196.39       97.81     78.84 o 
  -2  14   4     1456.37     1183.87    214.09 o 
  -1  14   4     1132.32     1066.42    144.96 o 
   0  14   4     8581.64     7562.74    383.89 o 
   1  14   4      528.60      228.02    101.43 o 
   2  14   4      307.94      174.10     78.52 o 
   3  14   4    14266.53    12955.27    579.66 o 
   4  14   4       27.36       37.47     77.73 o 
   5  14   4    20301.69    20373.79    682.80 o 
   6  14   4     9907.56    10809.34    454.43 o 
   7  14   4    22126.93    22996.77    765.41 o 
   8  14   4     7824.77     8008.53    403.49 o 
   9  14   4    22847.02    25893.10    857.39 o 
  10  14   4     7802.94     8349.62    532.11 o 
  11  14   4    16587.07    17496.94    840.53 o 
  12  14   4     4559.04     4804.61    424.48 o 
  13  14   4     8640.83     9432.33    721.23 o 
 -13  15   4      387.99      322.84    234.40 o 
 -12  15   4      621.43      570.29    196.23 o 
 -11  15   4     3916.75     3539.56    311.13 o 
 -10  15   4     1740.96     1679.04    267.64 o 
  -9  15   4    10363.00    11490.57    632.81 o 
  -8  15   4     4714.63     4443.61    280.83 o 
  -7  15   4    17846.76    20235.24    845.27 o 
  -6  15   4    15908.12    15618.78    688.08 o 
  -5  15   4    12784.70    12172.83    513.89 o 
  -4  15   4     2076.03     1319.12    274.25 o 
  -3  15   4      628.06      692.63    128.25 o 
  -2  15   4      175.34      152.25     84.96 o 
  -1  15   4     1090.22      838.08    187.65 o 
   0  15   4     1325.77     1289.83    177.29 o 
   1  15   4     7591.31     7459.60    399.50 o 
   2  15   4    21052.98    21038.32    694.00 o 
   3  15   4    23241.65    23613.66    839.76 o 
   4  15   4    18181.92    18257.83    633.39 o 
   5  15   4    38375.22    38654.90   1142.60 o 
   6  15   4    20070.32    21141.00    717.49 o 
   7  15   4    15955.71    16213.16    604.92 o 
   8  15   4     6810.85     7178.96    389.35 o 
   9  15   4     2198.89     2430.57    240.43 o 
  10  15   4      363.32      401.44    185.34 o 
  11  15   4      804.97      365.09    185.07 o 
  12  15   4     1056.31     1099.86    239.25 o 
  13  15   4     2057.18     1480.55    391.19 o 
 -13  16   4     5970.60     5298.46    538.02 o 
 -12  16   4     1856.57     1449.97    252.43 o 
 -11  16   4    14133.66    14679.05    845.95 o 
 -10  16   4      866.72      728.24    174.42 o 
  -9  16   4    16960.71    17855.29    684.73 o 
  -8  16   4       70.71       19.08    111.37 o 
  -7  16   4    22143.94    24936.73    999.37 o 
  -6  16   4      505.72      485.68    145.02 o 
  -5  16   4     3742.30     3800.58    333.93 o 
  -4  16   4        2.82       16.55     84.07 o 
  -3  16   4     5850.01     5951.43    342.42 o 
  -2  16   4      571.39      477.28    115.55 o 
  -1  16   4     2557.29     3033.99    250.37 o 
   0  16   4      323.56      121.29     90.10 o 
   1  16   4        9.81       42.70     86.34 o 
   2  16   4      549.96      491.43    117.94 o 
   3  16   4     3412.54     3361.01    253.26 o 
   4  16   4     6725.43     6505.26    354.27 o 
   5  16   4    21550.78    21430.13    730.94 o 
   6  16   4    17718.74    17159.84    628.95 o 
   7  16   4    15413.98    15910.26    607.66 o 
   8  16   4    10383.13    10895.15    498.93 o 
   9  16   4     8710.97     8285.47    477.09 o 
  10  16   4     9727.76     9866.53    684.82 o 
  11  16   4     6479.68     6890.18    533.57 o 
  12  16   4     6490.27     7935.18    554.86 o 
 -12  17   4     3492.42     3524.14    399.20 o 
 -11  17   4      583.07      467.26    187.38 o 
 -10  17   4     1631.59     1255.87    226.22 o 
  -9  17   4     2557.68     2208.74    507.53 o 
  -8  17   4      375.92      372.18    147.20 o 
  -7  17   4    14731.54    15022.02   1063.48 o 
  -6  17   4      660.44      575.24    204.84 o 
  -5  17   4     7466.56     6478.61    595.55 o 
  -4  17   4       45.58        6.20     95.15 o 
  -3  17   4     2331.56     2135.96    219.43 o 
  -2  17   4     1935.10     1359.56    204.68 o 
  -1  17   4       64.42       17.22     90.47 o 
   0  17   4     3383.43     2830.13    312.88 o 
   1  17   4     5763.80     5926.06    582.52 o 
   2  17   4    10211.06    10487.57    456.44 o 
   3  17   4    18606.93    19532.13    684.17 o 
   4  17   4     1740.62     1441.58    181.23 o 
   5  17   4     6929.01     7403.04    398.30 o 
   6  17   4      508.52      218.59    114.25 o 
   7  17   4    10708.66    10112.58    852.70 o 
   8  17   4     1018.78      649.12    158.28 o 
   9  17   4      312.29      240.40    142.60 o 
  10  17   4       74.38      -41.79    144.11 o 
  11  17   4       23.53       -1.52    146.69 o 
  12  17   4      340.76      246.50    203.16 o 
 -12  18   4      122.00       76.16    188.90 o 
 -11  18   4      297.62      113.50    171.73 o 
 -10  18   4      589.01      416.51    212.91 o 
  -9  18   4      472.74      521.96    177.38 o 
  -8  18   4     7386.21     6830.23    526.65 o 
  -7  18   4     8293.63     7326.48    579.63 o 
  -6  18   4    26048.49    25677.25   1035.38 o 
  -5  18   4    12080.39    12143.37    541.83 o 
  -4  18   4    94435.47    96615.30   2779.89 o 
  -3  18   4    11494.41    11740.55    527.01 o 
  -2  18   4    92745.50    97234.08   2805.69 o 
  -1  18   4     7800.54     8573.99    452.40 o 
   0  18   4    95929.08   100438.48   2912.34 o 
   1  18   4    12526.00    13688.79    606.20 o 
   2  18   4    69331.16    71740.23   2146.87 o 
   3  18   4     2399.19     2463.16    325.11 o 
   4  18   4     4306.35     4205.47    324.63 o 
   5  18   4     2114.42     1745.01    224.12 o 
   6  18   4      572.12      190.03    112.20 o 
   7  18   4     4503.61     3672.55    300.98 o 
   8  18   4      840.01      666.83    156.48 o 
   9  18   4       23.59      -44.40    113.82 o 
  10  18   4     3398.09     3514.55    406.72 o 
  11  18   4      234.39      313.94    187.68 o 
 -11  19   4     2255.59     1857.49    267.57 o 
 -10  19   4      306.18      300.91    200.29 o 
  -9  19   4     4958.25     4913.37    389.45 o 
  -8  19   4      465.11      204.92    132.05 o 
  -7  19   4     2617.94     2373.33    262.53 o 
  -6  19   4     2848.75     2065.96    434.38 o 
  -5  19   4     4686.56     4178.92    384.36 o 
  -4  19   4     3040.84     3215.55    283.21 o 
  -3  19   4      752.86      291.17    121.05 o 
  -2  19   4      893.54      559.38    166.78 o 
  -1  19   4      650.93      345.91    126.73 o 
   0  19   4     5656.15     5881.19    405.68 o 
   1  19   4     3392.76     3651.65    292.48 o 
   2  19   4      712.23      610.78    198.58 o 
   3  19   4     9293.39     9226.01    462.57 o 
   4  19   4        5.14       49.37     97.04 o 
   5  19   4     3421.14     3409.75    295.29 o 
   6  19   4       37.27      -20.39    109.30 o 
   7  19   4     6482.17     6528.22    406.78 o 
   8  19   4        0.33       84.78    121.78 o 
   9  19   4      999.18      511.03    191.26 o 
  10  19   4       54.31      208.78    195.08 o 
  11  19   4        3.99      138.58    178.95 o 
 -11  20   4      482.77      398.31    235.85 o 
 -10  20   4     5107.75     4559.10    452.51 o 
  -9  20   4     2791.12     3043.46    342.01 o 
  -8  20   4     3212.50     3177.81    321.24 o 
  -7  20   4     2652.98     2574.72    287.10 o 
  -6  20   4      479.23      293.01    156.30 o 
  -5  20   4      517.15      205.70    138.19 o 
  -4  20   4      111.01      107.79    111.28 o 
  -3  20   4      649.99      241.91    130.21 o 
  -2  20   4      232.35       69.16    119.28 o 
  -1  20   4     8037.94     8247.40    463.52 o 
   0  20   4        4.54      -42.74     99.38 o 
   1  20   4     5056.79     5392.55    360.35 o 
   2  20   4     6847.75     6784.59    403.42 o 
   3  20   4       32.47       -4.30    112.35 o 
   4  20   4     7457.34     7896.19    439.98 o 
   5  20   4       18.60      -98.81    110.50 o 
   6  20   4    17736.11    17765.94    696.60 o 
   7  20   4      739.99      334.87    145.84 o 
   8  20   4    19763.35    20793.89    856.44 o 
   9  20   4       45.81       40.52    133.67 o 
  10  20   4    14683.31    16824.31    923.48 o 
 -10  21   4      543.28      547.33    247.55 o 
  -9  21   4     5969.12     7113.22    489.92 o 
  -8  21   4     3540.33     2888.47    314.67 o 
  -7  21   4    11265.27    11373.93    610.14 o 
  -6  21   4     2024.65     2072.27    362.10 o 
  -5  21   4     7105.60     7912.29    520.46 o 
  -4  21   4        4.85      -32.73    111.37 o 
  -3  21   4       42.97       33.78    111.92 o 
  -2  21   4      166.56       61.59    124.70 o 
  -1  21   4     1392.89     1219.13    188.30 o 
   0  21   4     1044.21      657.36    155.20 o 
   1  21   4    12267.93    13259.20    584.31 o 
   2  21   4     8208.93     8357.95    460.14 o 
   3  21   4    37945.64    38125.46   1202.69 o 
   4  21   4     3163.09     3289.13    462.91 o 
   5  21   4    22916.93    24729.35    984.00 o 
   6  21   4     1704.60     1278.80    208.21 o 
   7  21   4    10011.69    10654.45    538.10 o 
   8  21   4      634.36      571.58    193.41 o 
   9  21   4     2464.74     1501.57    269.21 o 
  -9  22   4     1578.90     1240.20    240.15 o 
  -8  22   4     8650.53     8843.40    632.33 o 
  -7  22   4     3675.15     3888.91    513.49 o 
  -6  22   4     2562.91     2225.91    309.01 o 
  -5  22   4     3665.60     3797.45    371.99 o 
  -4  22   4      694.51      679.08    180.95 o 
  -3  22   4      957.85      640.81    182.72 o 
  -2  22   4     1436.52     1054.45    203.61 o 
  -1  22   4      170.99       25.64    119.39 o 
   0  22   4      711.66      415.57    142.11 o 
   1  22   4       33.14        3.76    116.51 o 
   2  22   4     2418.00     2374.50    278.29 o 
   3  22   4        4.50       35.12    133.65 o 
   4  22   4     6868.67     7569.32    454.72 o 
   5  22   4      117.53      261.87    148.89 o 
   6  22   4     6670.99     6366.14    450.72 o 
   7  22   4      343.09      125.84    141.63 o 
   8  22   4     9910.12     9674.80    574.01 o 
  -8  23   4     1441.19      741.44    209.74 o 
  -7  23   4     1124.89      701.08    201.88 o 
  -6  23   4     6442.39     7076.91    974.96 o 
  -5  23   4      636.67      556.86    200.39 o 
  -4  23   4     2193.24     2582.32    301.37 o 
  -3  23   4      179.88       20.07    126.91 o 
  -2  23   4     1524.59     1588.86    232.26 o 
  -1  23   4     1526.58     1099.25    202.26 o 
   0  23   4      173.48      184.24    129.90 o 
   1  23   4     7335.83     8196.64    553.33 o 
   2  23   4     3370.92     3961.95    348.97 o 
   3  23   4     2520.61     1931.67    247.02 o 
   4  23   4     3866.79     3902.96    563.91 o 
   5  23   4     4139.10     4332.57    389.78 o 
   6  23   4      990.45      509.08    180.58 o 
   7  23   4     4104.63     2903.96    335.01 o 
  -7  24   4     2445.62     1912.19    280.94 o 
  -6  24   4    11849.41    14249.35    719.30 o 
  -5  24   4    12598.75    13309.56    741.23 o 
  -4  24   4    21106.95    23180.39    921.00 o 
  -3  24   4    11902.10    12694.15    651.77 o 
  -2  24   4    26127.88    28909.68    997.55 o 
  -1  24   4    10833.59    12224.01    593.04 o 
   0  24   4    28414.91    32257.74   1010.06 o 
   1  24   4    12818.56    13607.14    582.30 o 
   2  24   4    17473.80    19557.81    789.08 o 
   3  24   4     6666.24     6402.39    481.82 o 
   4  24   4     7236.88     6944.72    474.79 o 
   5  24   4      548.71      267.91    164.95 o 
   6  24   4     1100.61      790.86    212.01 o 
  -5  25   4     3295.17     3686.23    606.20 o 
  -4  25   4       79.66       30.26    164.99 o 
  -3  25   4     2339.92     1718.97    298.47 o 
  -2  25   4     1142.35      848.09    231.72 o 
  -1  25   4      604.37      390.13    166.55 o 
   0  25   4     1977.29     1843.51    280.84 o 
   1  25   4       77.73      -56.41    127.07 o 
   2  25   4     3517.96     4341.54    377.11 o 
   3  25   4     1407.51     1103.56    323.64 o 
   4  25   4     2973.41     2809.30    312.70 o 
   5  25   4     3765.76     3091.95    334.55 o 
  -3  26   4     1180.01      800.39    267.42 o 
  -2  26   4      602.37      531.60    189.14 o 
  -1  26   4      585.75      544.94    198.02 o 
   0  26   4     1281.54     1181.53    225.14 o 
   1  26   4      422.20      308.37    159.13 o 
   2  26   4     2310.87     2266.72    366.89 o 
   3  26   4       21.00       25.15    156.65 o 
 -15   0   5      373.92      562.22    304.42 o 
 -13   0   5     2841.21     2746.86    437.63 o 
 -11   0   5      283.75      260.08    122.95 o 
  -9   0   5    27470.48    29621.59   1098.23 o 
  -7   0   5   133770.72   141582.08   4552.76 o 
  -5   0   5   152757.27   135224.27   8386.45 o 
  -3   0   5   348685.06   276004.31  16629.27 o 
  -1   0   5   489911.59   419063.75  25039.50 o 
   1   0   5    47991.34    48407.45   1695.31 o 
   3   0   5   107132.73    96887.32   4150.98 o 
   5   0   5       72.04     1143.25    196.89 o 
   7   0   5     9122.27     8968.65    378.78 o 
   9   0   5    10230.82    11562.56    539.07 o 
  11   0   5     2633.20     2662.47    241.57 o 
  13   0   5     1290.38     1120.65    246.43 o 
  15   0   5     1199.10      563.38    210.05 o 
 -16   1   5       92.22       44.06    201.91 o 
 -15   1   5     4061.04     4701.77    429.52 o 
 -14   1   5       36.35      418.13    188.81 o 
 -13   1   5     6716.83     7270.62    362.15 o 
 -12   1   5     6247.51     7015.61    559.74 o 
 -11   1   5     5723.84     6079.86    309.17 o 
 -10   1   5     4464.99     5355.20    205.24 o 
  -9   1   5      859.92      969.66    101.01 o 
  -8   1   5    16766.31    17328.98    693.11 o 
  -7   1   5    10539.36    11333.45    343.49 o 
  -6   1   5    27130.45    28126.09    905.98 o 
  -5   1   5    38706.22    40474.39   1762.18 o 
  -4   1   5     6797.74     6173.03    427.92 o 
  -3   1   5     8673.98     9311.07    650.36 o 
  -2   1   5    23970.13    23245.59   1199.42 o 
  -1   1   5       73.43      177.86    103.20 o 
   0   1   5    10476.90    11073.02    731.45 o 
   1   1   5     7513.70     7526.98    375.43 o 
   2   1   5     1544.13     1589.56     94.96 o 
   3   1   5     3700.84     3682.52    241.98 o 
   4   1   5    60984.21    57878.96   1163.31 o 
   5   1   5      442.75      343.61     51.93 o 
   6   1   5    39869.49    39952.19    979.21 o 
   7   1   5     1733.75     1728.15    115.45 o 
   8   1   5     9584.16     8335.64    389.98 o 
   9   1   5      114.74      122.80     60.93 o 
  10   1   5     3078.10     2876.68    211.71 o 
  11   1   5      262.00      208.93     77.84 o 
  12   1   5     1409.19     1239.58    171.91 o 
  13   1   5      227.73      159.51    103.86 o 
  14   1   5     1894.41     1827.83    185.46 o 
  15   1   5       47.75       90.54    140.90 o 
 -16   2   5      234.13      306.57    214.88 o 
 -15   2   5    10678.99    10781.52    617.44 o 
 -14   2   5     7607.43     7653.70    387.74 o 
 -13   2   5     9531.58     9953.17    612.33 o 
 -12   2   5    11592.03    12626.25    431.70 o 
 -11   2   5     5779.77     6064.85    362.57 o 
 -10   2   5    12153.12    12791.65    560.68 o 
  -9   2   5     3525.17     3288.18    310.41 o 
  -8   2   5     4729.55     4802.93    195.46 o 
  -7   2   5     4686.71     4889.15    269.25 o 
  -6   2   5    38486.98    39170.06   1222.04 o 
  -5   2   5       18.08       -7.65     78.87 o 
  -4   2   5     1943.69     2002.19    160.77 o 
  -3   2   5    12909.50    12362.43    645.83 o 
  -2   2   5    26117.38    25739.18   1717.57 o 
  -1   2   5      280.98      377.07     65.40 o 
   0   2   5      352.29      212.11     63.49 o 
   1   2   5      715.79      937.43     90.60 o 
   2   2   5    30772.43    29913.97    956.63 o 
   3   2   5    33883.87    32481.09   1054.31 o 
   4   2   5     1005.41      883.08     71.84 o 
   5   2   5    46442.58    44264.00    930.65 o 
   6   2   5     8240.70     7703.55    227.63 o 
   7   2   5    45357.65    40578.93    853.65 o 
   8   2   5      817.47      742.24    108.17 o 
   9   2   5    34670.86    33469.35   1099.52 o 
  10   2   5     2481.42     2459.98    180.65 o 
  11   2   5    37141.98    40370.55   1287.16 o 
  12   2   5     2861.50     2683.33    278.84 o 
  13   2   5    18019.51    19506.40   1128.31 o 
  14   2   5      242.19      163.91    138.18 o 
  15   2   5     4313.45     4342.18    448.56 o 
 -16   3   5      566.32      548.68    232.46 o 
 -15   3   5      180.33      259.60    145.57 o 
 -14   3   5      631.02      542.84    282.67 o 
 -13   3   5      727.20      366.39    104.29 o 
 -12   3   5     1215.33     1286.38    146.01 o 
 -11   3   5     5984.24     6357.62    327.92 o 
 -10   3   5     9879.18    10375.68    414.72 o 
  -9   3   5    14104.22    15340.68    525.72 o 
  -8   3   5    30338.83    32122.85    783.21 o 
  -7   3   5    16344.83    16988.94    496.86 o 
  -6   3   5    23440.33    22905.35    621.06 o 
  -5   3   5      850.95      641.64     83.85 o 
  -4   3   5     6068.52     6369.88    259.27 o 
  -3   3   5      976.78     1010.67    136.85 o 
  -2   3   5    22362.33    23243.12   1065.22 o 
  -1   3   5   107904.05   108426.22   3742.02 o 
   0   3   5    27773.50    29687.44    926.20 o 
   1   3   5       92.70       48.06     38.85 o 
   2   3   5   155812.92   138695.25   4810.43 o 
   3   3   5    18771.00    18933.88    577.82 o 
   4   3   5    70603.25    69859.05   2001.43 o 
   5   3   5    22154.18    21960.53    497.62 o 
   6   3   5    76466.23    70618.75   1625.74 o 
   7   3   5    12734.06    12005.55    323.79 o 
   8   3   5     9826.88     9103.25    303.63 o 
   9   3   5      111.51       67.35     56.84 o 
  10   3   5     1440.39     1306.58    139.44 o 
  11   3   5      360.27      368.58     89.44 o 
  12   3   5     4853.20     5829.51    350.69 o 
  13   3   5     3588.42     4003.86    268.54 o 
  14   3   5     7397.17     8389.44    427.87 o 
  15   3   5     1617.69     1647.08    219.04 o 
 -16   4   5     2015.71     2380.03    385.78 o 
 -15   4   5     4007.41     4174.63    418.89 o 
 -14   4   5     2471.74     2376.42    221.36 o 
 -13   4   5    12177.60    12062.70    437.55 o 
 -12   4   5       78.44      102.03    111.55 o 
 -11   4   5    22589.26    23269.97    850.12 o 
 -10   4   5       55.26       37.90     93.39 o 
  -9   4   5    33359.53    34150.59    841.31 o 
  -8   4   5     5008.20     5368.39    218.67 o 
  -7   4   5    45513.74    44164.58   1124.49 o 
  -6   4   5     5284.19     5086.00    405.26 o 
  -5   4   5     5691.02     5089.25    295.20 o 
  -4   4   5        5.92       90.16     44.87 o 
  -3   4   5     2087.14     2436.12    246.46 o 
  -2   4   5     3333.95     3409.04    289.78 o 
  -1   4   5     9042.09     8940.16    461.80 o 
   0   4   5     3461.70     3682.65    138.68 o 
   1   4   5     1850.23     1958.38    113.93 o 
   2   4   5      212.96      309.90     64.13 o 
   3   4   5     7690.22     7277.44    250.28 o 
   4   4   5      390.65      494.98     64.35 o 
   5   4   5    64347.24    62532.45   1396.68 o 
   6   4   5    16838.33    15772.78    474.73 o 
   7   4   5    49961.88    47697.18   1021.51 o 
   8   4   5    18765.50    18646.20    464.16 o 
   9   4   5    19332.56    19146.03    487.00 o 
  10   4   5     4076.05     3999.23    181.68 o 
  11   4   5    21568.95    23007.10    545.05 o 
  12   4   5    10610.18    10342.96    497.48 o 
  13   4   5     6332.00     6069.44    572.66 o 
  14   4   5     6807.60     6750.99    593.39 o 
  15   4   5     2107.35     1817.06    234.28 o 
 -16   5   5     3639.86     3855.50    393.00 o 
 -15   5   5      242.15      199.15    127.59 o 
 -14   5   5     6240.56     6475.46    325.13 o 
 -13   5   5      144.30       40.94    110.81 o 
 -12   5   5     7472.94     7944.73    384.74 o 
 -11   5   5     1453.08     1382.60    239.99 o 
 -10   5   5     7801.01     8472.48    367.30 o 
  -9   5   5     8325.16     8890.59    363.88 o 
  -8   5   5     3880.65     3875.20    208.47 o 
  -7   5   5    20064.59    20961.41    591.81 o 
  -6   5   5     2872.26     3359.71    182.83 o 
  -5   5   5    40899.83    43718.69   1347.64 o 
  -4   5   5     1485.70     1805.39    155.95 o 
  -3   5   5    21235.10    21117.73    928.69 o 
  -2   5   5     6915.35     6537.22    293.46 o 
  -1   5   5    10640.52    11362.80    408.73 o 
   0   5   5    10804.84    11492.44    375.75 o 
   1   5   5     9653.43    10170.97    346.21 o 
   2   5   5    28981.77    28002.57    751.73 o 
   3   5   5    35400.16    34822.94    927.77 o 
   4   5   5    10134.32     9911.13    368.17 o 
   5   5   5    14143.95    14228.78    367.51 o 
   6   5   5    15626.16    14510.08    377.09 o 
   7   5   5    16276.35    15301.60    384.19 o 
   8   5   5     2641.14     2334.54    129.37 o 
   9   5   5     2122.06     1873.98    126.47 o 
  10   5   5      567.77      403.29     83.92 o 
  11   5   5      509.15      561.31    101.61 o 
  12   5   5      134.59      -11.80     85.92 o 
  13   5   5     1492.61     1416.31    225.87 o 
  14   5   5       43.71       51.09    130.28 o 
  15   5   5     1018.33      726.30    203.79 o 
 -16   6   5       56.85       32.62    153.42 o 
 -15   6   5       20.21      -19.48    122.19 o 
 -14   6   5        2.06       82.68    139.39 o 
 -13   6   5       56.90        0.30    121.95 o 
 -12   6   5      236.15      214.37    117.57 o 
 -11   6   5      244.43       32.29    103.90 o 
 -10   6   5      115.76       59.15    106.07 o 
  -9   6   5     2087.98     2035.14    166.22 o 
  -8   6   5    20269.47    20985.12    608.11 o 
  -7   6   5    26441.34    28413.29    762.95 o 
  -6   6   5    49911.18    51838.92   1404.00 o 
  -5   6   5    60997.69    62016.30   1643.21 o 
  -4   6   5   153377.20   155110.44   4091.13 o 
  -3   6   5   150365.61   145242.69   4389.66 o 
  -2   6   5    82464.88    83988.30   2977.89 o 
  -1   6   5    69540.20    67442.66   1686.93 o 
   0   6   5   194165.63   192361.61   5121.89 o 
   1   6   5    53681.99    52050.00   1460.11 o 
   2   6   5    98941.38    98371.80   2447.87 o 
   3   6   5    39901.84    41096.76   1083.65 o 
   4   6   5    41566.50    42424.93   1244.39 o 
   5   6   5    15550.69    15193.99    430.87 o 
   6   6   5       17.20       -4.71     52.94 o 
   7   6   5     1093.51     1030.21     91.65 o 
   8   6   5     5880.06     5409.83    216.48 o 
   9   6   5      809.72      674.74     94.37 o 
  10   6   5     6512.98     6884.98    277.97 o 
  11   6   5      848.82      747.97    116.05 o 
  12   6   5     2481.93     2434.04    208.08 o 
  13   6   5      400.43      411.37    131.50 o 
  14   6   5       17.80     -205.13    146.13 o 
  15   6   5      189.83      152.45    177.81 o 
 -15   7   5     3573.65     3673.82    309.32 o 
 -14   7   5     2194.50     1988.28    424.90 o 
 -13   7   5     6435.94     6274.34    410.83 o 
 -12   7   5      215.91       88.03    123.10 o 
 -11   7   5     5725.30     5532.01    410.15 o 
 -10   7   5      234.79      119.85    103.77 o 
  -9   7   5     7829.94     7645.19    312.55 o 
  -8   7   5     3087.88     3145.25    188.16 o 
  -7   7   5     4712.69     4539.56    245.92 o 
  -6   7   5    18959.97    17954.77    556.50 o 
  -5   7   5    13995.86    15613.37    735.02 o 
  -4   7   5    19309.94    19790.86    531.80 o 
  -3   7   5      600.07      599.38     91.40 o 
  -2   7   5    11690.56    11926.74    402.60 o 
  -1   7   5     4732.93     4792.40    292.16 o 
   0   7   5     1056.72     1104.51    105.19 o 
   1   7   5    58391.02    58682.28   1641.19 o 
   2   7   5     9577.25    10098.80    337.33 o 
   3   7   5    56266.61    58807.10   1669.88 o 
   4   7   5     3639.45     3500.52    215.54 o 
   5   7   5     6692.48     6588.45    243.78 o 
   6   7   5      742.72      713.68     84.42 o 
   7   7   5      225.40      194.40     68.92 o 
   8   7   5      745.81      835.04    112.15 o 
   9   7   5     2729.70     2793.27    233.18 o 
  10   7   5       27.05       14.44     90.72 o 
  11   7   5      434.89      158.80    102.62 o 
  12   7   5      796.18      344.07    139.56 o 
  13   7   5      184.36       52.90    117.65 o 
  14   7   5      467.79      331.96    148.91 o 
  15   7   5      148.28      -28.28    162.21 o 
 -15   8   5      108.86      -12.84    157.12 o 
 -14   8   5     8628.98     9395.30    526.26 o 
 -13   8   5        7.48       55.56    147.23 o 
 -12   8   5    14650.84    15041.50    653.28 o 
 -11   8   5      501.04      266.68    131.73 o 
 -10   8   5    17570.83    18048.92    571.89 o 
  -9   8   5     2959.41     3230.97    205.52 o 
  -8   8   5    17341.76    18020.64    886.27 o 
  -7   8   5     4407.26     4119.59    217.26 o 
  -6   8   5     3755.48     3638.06    190.76 o 
  -5   8   5      431.59      352.02     69.19 o 
  -4   8   5       87.30       56.99     44.44 o 
  -3   8   5     4662.50     4878.15    203.95 o 
  -2   8   5     1843.33     2180.30    133.29 o 
  -1   8   5    17055.20    16594.89    541.27 o 
   0   8   5       62.13       29.59     50.36 o 
   1   8   5     4939.77     4574.17    271.75 o 
   2   8   5     8753.08     9327.11    367.02 o 
   3   8   5    21161.70    21888.78    713.86 o 
   4   8   5    27291.98    27448.20    787.17 o 
   5   8   5    20818.57    20602.24    599.31 o 
   6   8   5    52783.08    52413.25   1159.20 o 
   7   8   5     2420.04     2666.72    172.51 o 
   8   8   5    42798.93    43173.16   1071.89 o 
   9   8   5     2611.73     2401.80    179.93 o 
  10   8   5    32081.58    32188.18    923.28 o 
  11   8   5      936.45      850.31    185.24 o 
  12   8   5    12617.96    12764.46    796.48 o 
  13   8   5     1355.21     1551.71    216.09 o 
  14   8   5     5485.04     5653.02    413.50 o 
  15   8   5     2343.23     1801.00    237.25 o 
 -15   9   5      178.82       30.58    251.62 o 
 -14   9   5       75.08      -30.62    163.74 o 
 -13   9   5     1658.87     1495.41    344.60 o 
 -12   9   5      375.64      321.20    151.20 o 
 -11   9   5    17197.79    17219.24    782.41 o 
 -10   9   5        0.36       60.96     91.69 o 
  -9   9   5    19437.28    19225.08    583.54 o 
  -8   9   5     2122.88     1971.81    310.20 o 
  -7   9   5    23237.75    23866.13    719.48 o 
  -6   9   5     1907.18     1874.22    120.91 o 
  -5   9   5    15264.18    15150.19    639.09 o 
  -4   9   5      188.96      174.13     58.01 o 
  -3   9   5     1448.40     1500.56    121.83 o 
  -2   9   5     1940.39     1678.23    125.61 o 
  -1   9   5    17520.92    18283.17    542.57 o 
   0   9   5     1892.09     1391.32    281.81 o 
   1   9   5    99205.52    96856.27   3586.68 o 
   2   9   5     1025.96      819.78    110.90 o 
   3   9   5    91746.78    89665.56   2495.65 o 
   4   9   5      579.93      470.99    104.75 o 
   5   9   5    57195.53    57467.57   1535.23 o 
   6   9   5      937.60      699.05     97.56 o 
   7   9   5    29284.00    30221.96    732.89 o 
   8   9   5     3533.85     3531.30    220.00 o 
   9   9   5     7029.22     7622.39    319.43 o 
  10   9   5     1125.72      813.94    133.70 o 
  11   9   5     1935.40     1559.75    199.40 o 
  12   9   5      141.74      -16.43    125.80 o 
  13   9   5     7423.69     7287.99    421.70 o 
  14   9   5      232.36      166.16    162.85 o 
 -15  10   5      335.00      223.40    239.59 o 
 -14  10   5     8528.92     7729.99   1129.78 o 
 -13  10   5     4385.85     4954.13    488.28 o 
 -12  10   5    14438.47    15152.63    655.07 o 
 -11  10   5     7441.09     7285.06    532.11 o 
 -10  10   5     8559.53     8655.93    354.99 o 
  -9  10   5    14047.78    14514.14    475.75 o 
  -8  10   5    11928.08    12283.62    407.73 o 
  -7  10   5    13904.03    14555.69    479.49 o 
  -6  10   5     4506.85     3932.44    285.50 o 
  -5  10   5    17412.05    19389.01    564.87 o 
  -4  10   5      287.56      231.23     66.08 o 
  -3  10   5      861.07      477.31     86.52 o 
  -2  10   5      950.85     1143.48    114.03 o 
  -1  10   5      218.87      223.83     70.35 o 
   0  10   5     8505.54     8902.91    365.01 o 
   1  10   5     2074.80     1810.87    162.60 o 
   2  10   5    11992.08    12327.67    457.42 o 
   3  10   5      764.26      788.74    157.32 o 
   4  10   5    28028.85    29749.19    865.45 o 
   5  10   5     1689.79     1604.03    204.02 o 
   6  10   5    26486.35    25626.43    694.79 o 
   7  10   5     3020.15     3148.75    221.40 o 
   8  10   5    20756.99    20793.98    593.15 o 
   9  10   5      610.22      315.52    100.09 o 
  10  10   5    29037.29    29364.29    833.00 o 
  11  10   5       97.26      145.06    116.04 o 
  12  10   5    18363.11    19494.35    720.92 o 
  13  10   5       15.39        1.09    137.87 o 
  14  10   5     8769.37     8890.57    492.37 o 
 -15  11   5      568.70      347.07    265.10 o 
 -14  11   5     3660.60     3010.66    690.45 o 
 -13  11   5     1529.73     1809.19    362.76 o 
 -12  11   5      959.66     1003.00    257.26 o 
 -11  11   5    10367.74     9914.83    479.25 o 
 -10  11   5       11.21      -66.22    109.11 o 
  -9  11   5     6237.58     6574.75    351.49 o 
  -8  11   5      804.68      667.35    204.02 o 
  -7  11   5     7902.88     7402.17    423.06 o 
  -6  11   5     4945.66     5013.23    266.55 o 
  -5  11   5     3124.22     3032.83    233.78 o 
  -4  11   5    10943.23    11931.24    390.29 o 
  -3  11   5     2031.11     2129.67    172.46 o 
  -2  11   5     5620.03     5438.75    249.10 o 
  -1  11   5     3633.34     3259.84    190.79 o 
   0  11   5     4540.99     4655.57    261.89 o 
   1  11   5    11327.93    11567.45    451.19 o 
   2  11   5       81.07       52.38     62.33 o 
   3  11   5    25998.44    27279.39    807.85 o 
   4  11   5     2517.08     2377.71    185.65 o 
   5  11   5     8522.52     7996.20    347.32 o 
   6  11   5      667.84      321.61    133.32 o 
   7  11   5     5942.92     5667.66    306.87 o 
   8  11   5      993.58      574.33    120.80 o 
   9  11   5     2589.19     2398.86    209.25 o 
  10  11   5      930.29      459.21    116.62 o 
  11  11   5        3.72      -42.82    111.41 o 
  12  11   5       54.13       28.79    132.84 o 
  13  11   5      543.36      241.74    156.76 o 
  14  11   5      297.75      120.94    172.89 o 
 -14  12   5       15.90       61.14    231.52 o 
 -13  12   5      854.50      419.85    295.28 o 
 -12  12   5       37.96       19.84    191.80 o 
 -11  12   5      192.11      108.34    134.89 o 
 -10  12   5     3709.13     3453.56    276.61 o 
  -9  12   5      356.02      232.69    115.52 o 
  -8  12   5    12664.24    13466.08    521.18 o 
  -7  12   5     8227.39     9181.07    430.60 o 
  -6  12   5    51122.78    53182.34   1528.23 o 
  -5  12   5    23549.19    23743.69    687.45 o 
  -4  12   5   159834.59   165043.53   4199.66 o 
  -3  12   5    21653.79    24611.39    804.94 o 
  -2  12   5   175253.84   180959.77   4479.42 o 
  -1  12   5     2811.93     2762.17    188.02 o 
   0  12   5   111108.13   111151.26   3086.46 o 
   1  12   5    13781.94    13967.08    528.04 o 
   2  12   5    89812.89    95197.84   2451.13 o 
   3  12   5     2751.00     2674.72    199.83 o 
   4  12   5    14666.88    15188.53    526.29 o 
   5  12   5      541.41      451.53    183.66 o 
   6  12   5       64.53       56.42     83.85 o 
   7  12   5      710.80      383.43    118.55 o 
   8  12   5     1099.03      749.01    151.97 o 
   9  12   5    11106.15    12861.20    579.41 o 
  10  12   5     3730.02     4143.97    291.01 o 
  11  12   5     4312.66     4221.05    328.58 o 
  12  12   5     1570.08     1144.63    178.27 o 
  13  12   5      369.12       69.95    147.43 o 
  14  12   5       94.77      264.58    177.37 o 
 -14  13   5     3795.43     3679.74    475.08 o 
 -13  13   5        5.00       83.17    220.46 o 
 -12  13   5     3998.24     3938.66    432.45 o 
 -11  13   5     1071.35      705.63    242.94 o 
 -10  13   5     3067.53     3091.46    264.53 o 
  -9  13   5     3269.10     3432.73    283.40 o 
  -8  13   5       13.96       10.44     98.31 o 
  -7  13   5     6547.47     6986.09    369.74 o 
  -6  13   5       14.13      -28.06     75.06 o 
  -5  13   5     8072.46     8484.25    326.74 o 
  -4  13   5       37.63       89.40     83.95 o 
  -3  13   5     5753.52     4890.10    277.67 o 
  -2  13   5     8144.86     8538.65    345.44 o 
  -1  13   5       56.96       11.48     66.41 o 
   0  13   5    20948.71    23613.79    799.46 o 
   1  13   5      567.72      487.80    116.56 o 
   2  13   5     6098.77     6513.51    317.85 o 
   3  13   5    12370.37    11980.27    452.05 o 
   4  13   5      440.74      218.59     85.88 o 
   5  13   5    13908.74    14307.26    637.64 o 
   6  13   5      444.05      212.57     93.48 o 
   7  13   5     5496.03     4415.52    348.80 o 
   8  13   5     7088.16     7179.72    375.07 o 
   9  13   5     1112.98      820.08    201.66 o 
  10  13   5      722.22      498.08    152.04 o 
  11  13   5      371.52      206.82    145.80 o 
  12  13   5      568.33      338.76    174.74 o 
  13  13   5      928.43      731.43    213.57 o 
 -14  14   5     2421.83     1801.62    372.32 o 
 -13  14   5     6532.36     6622.80    702.66 o 
 -12  14   5     2204.45     1850.97    321.08 o 
 -11  14   5     8475.75     8749.60    558.78 o 
 -10  14   5      977.31      609.73    167.84 o 
  -9  14   5    11450.15    12083.17    518.41 o 
  -8  14   5       34.91       19.31    105.42 o 
  -7  14   5     4815.52     5439.10    309.81 o 
  -6  14   5     3033.56     3026.97    224.20 o 
  -5  14   5      244.61       85.21     81.25 o 
  -4  14   5      122.79       67.95     82.13 o 
  -3  14   5     1011.30     1054.68    248.33 o 
  -2  14   5      423.78      348.10     88.55 o 
  -1  14   5    10480.59    11031.69    420.62 o 
   0  14   5     3508.51     4144.61    408.77 o 
   1  14   5     2467.72     2384.90    229.44 o 
   2  14   5    12416.69    12715.14    480.89 o 
   3  14   5       13.66      -30.09     67.80 o 
   4  14   5    19775.49    19596.74    656.20 o 
   5  14   5     1726.99     1478.07    176.62 o 
   6  14   5    26621.26    26793.99    937.08 o 
   7  14   5     3617.01     3084.07    245.48 o 
   8  14   5    24962.74    26058.02    851.66 o 
   9  14   5    11081.77    11894.79    516.93 o 
  10  14   5    14920.50    15319.29    741.35 o 
  11  14   5     5858.29     6122.44    402.60 o 
  12  14   5    10524.36    11400.19    893.48 o 
  13  14   5     2371.82     2007.15    371.68 o 
 -13  15   5      183.50     -102.20    230.87 o 
 -12  15   5     1345.16     1430.82    262.08 o 
 -11  15   5     1792.80     1882.61    239.17 o 
 -10  15   5     6222.55     6710.85    394.27 o 
  -9  15   5     2414.89     2420.81    445.58 o 
  -8  15   5     7977.88     9041.54    443.41 o 
  -7  15   5     6292.11     7174.99    491.12 o 
  -6  15   5    13207.16    12715.59   1428.43 o 
  -5  15   5     5915.51     4730.81    299.72 o 
  -4  15   5     6005.22     5970.49    332.95 o 
  -3  15   5        0.78        8.53     79.30 o 
  -2  15   5     2915.16     3182.60    246.39 o 
  -1  15   5     1489.95     1418.56    160.22 o 
   0  15   5    10417.03    10809.64    593.95 o 
   1  15   5    17291.09    16346.65    631.40 o 
   2  15   5    25548.32    26569.57    831.95 o 
   3  15   5    31045.60    29866.14    919.15 o 
   4  15   5    36265.67    36762.82   1092.29 o 
   5  15   5     7699.32     7332.38    374.70 o 
   6  15   5    10457.91    11659.63    488.74 o 
   7  15   5     4374.52     3822.10    282.30 o 
   8  15   5     6165.41     5323.88    339.45 o 
   9  15   5      326.70      309.95    140.47 o 
  10  15   5       62.63      210.49    152.69 o 
  11  15   5      334.54      111.40    162.72 o 
  12  15   5     1633.93     1224.90    237.60 o 
 -13  16   5     1603.96     1944.70    361.32 o 
 -12  16   5    10448.65    11444.36    810.45 o 
 -11  16   5      746.84      406.77    306.40 o 
 -10  16   5    15707.67    16971.33    680.41 o 
  -9  16   5       64.02      144.38    132.98 o 
  -8  16   5    21899.39    23588.89    773.45 o 
  -7  16   5      462.18      301.24    135.59 o 
  -6  16   5    17314.39    19383.11    819.32 o 
  -5  16   5      365.65      224.83    109.09 o 
  -4  16   5     2373.25     2641.21    252.14 o 
  -3  16   5      366.05      364.46    107.56 o 
  -2  16   5     3457.29     3636.22    249.00 o 
  -1  16   5      327.07      279.38     96.75 o 
   0  16   5      211.97       73.60    100.16 o 
   1  16   5      132.90      181.43    105.64 o 
   2  16   5     3432.89     3097.80    284.02 o 
   3  16   5     6034.57     6017.21    341.64 o 
   4  16   5     7381.69     7229.69    376.97 o 
   5  16   5    21081.04    21648.84    736.38 o 
   6  16   5    15947.86    15589.69    589.05 o 
   7  16   5    12248.87    12248.83    523.93 o 
   8  16   5    11798.52    11802.60    522.73 o 
   9  16   5     9563.79    10356.36    503.22 o 
  10  16   5     7342.99     7469.21    518.01 o 
  11  16   5     8812.10     9963.23    626.78 o 
  12  16   5     4255.59     4498.56    435.14 o 
 -12  17   5      214.51      292.46    186.64 o 
 -11  17   5      774.28      503.47    248.14 o 
 -10  17   5     3138.97     3038.43    290.98 o 
  -9  17   5      463.98      148.60    137.32 o 
  -8  17   5     7525.48     8151.16    604.98 o 
  -7  17   5        0.85       -8.90    124.35 o 
  -6  17   5     9725.92     9506.33    584.13 o 
  -5  17   5     1211.67      989.17    170.78 o 
  -4  17   5     4976.56     5354.83    337.07 o 
  -3  17   5     1184.06      686.32    154.23 o 
  -2  17   5      281.44      432.40    117.01 o 
  -1  17   5     4067.75     3622.49    263.33 o 
   0  17   5     2644.48     2939.29    367.09 o 
   1  17   5     6793.32     6912.05    410.27 o 
   2  17   5    16285.12    15785.43    588.66 o 
   3  17   5     1620.97     1371.73    283.07 o 
   4  17   5     4932.47     4988.33    360.82 o 
   5  17   5      206.80      186.44    107.29 o 
   6  17   5     9123.78     8559.00    582.72 o 
   7  17   5      413.91      308.58    131.15 o 
   8  17   5      541.28      364.98    140.87 o 
   9  17   5      312.86      298.77    137.41 o 
  10  17   5        9.15      106.04    132.86 o 
  11  17   5        9.29       12.49    140.77 o 
  12  17   5      633.28      611.28    215.70 o 
 -12  18   5      349.60      357.55    197.98 o 
 -11  18   5      426.61      539.19    191.66 o 
 -10  18   5      189.75      127.42    144.31 o 
  -9  18   5     5139.25     5094.58    578.06 o 
  -8  18   5     3419.78     3097.01    298.11 o 
  -7  18   5    12701.84    13047.25    660.75 o 
  -6  18   5    11995.95    12509.60    638.40 o 
  -5  18   5    66535.14    71353.88   2392.19 o 
  -4  18   5    10576.41    11134.90    513.80 o 
  -3  18   5   104070.38   110733.21   3159.81 o 
  -2  18   5     9379.00     9693.88    437.12 o 
  -1  18   5    85727.66    86832.05   2303.67 o 
   0  18   5     5382.91     6204.84    516.81 o 
   1  18   5    69146.94    69848.26   2099.21 o 
   2  18   5     7067.55     7401.28    522.11 o 
   3  18   5    17516.80    18853.50    679.35 o 
   4  18   5     8332.03     7937.80    418.18 o 
   5  18   5       67.11       45.93    101.25 o 
   6  18   5     2065.17     1566.74    218.11 o 
   7  18   5     2194.75     1640.00    300.56 o 
   8  18   5       12.00      -33.04    115.42 o 
   9  18   5     2366.23     2658.96    447.76 o 
  10  18   5        3.35      -18.43    127.73 o 
  11  18   5     2978.85     3291.23    379.71 o 
 -11  19   5      692.23      540.33    195.71 o 
 -10  19   5     2739.00     2360.35    331.51 o 
  -9  19   5        1.17       94.44    171.56 o 
  -8  19   5     4450.47     4299.41    510.08 o 
  -7  19   5     3221.60     2938.29    610.11 o 
  -6  19   5     3996.05     4504.23    388.92 o 
  -5  19   5     2962.00     3102.11    324.00 o 
  -4  19   5     1785.87      971.63    186.00 o 
  -3  19   5     5004.83     5031.57    349.36 o 
  -2  19   5      380.33      407.94    126.96 o 
  -1  19   5     6703.48     6804.73    374.57 o 
   0  19   5     1858.00     2108.80    312.80 o 
   1  19   5     6510.57     6373.15    378.08 o 
   2  19   5     3736.58     3601.79    319.07 o 
   3  19   5       19.14       35.47    107.10 o 
   4  19   5     4577.55     4026.67    305.72 o 
   5  19   5      176.77      136.71    107.14 o 
   6  19   5     6511.12     6291.74    393.07 o 
   7  19   5       71.23       37.11    114.21 o 
   8  19   5     1157.44      832.48    184.94 o 
   9  19   5        9.72       -5.07    136.78 o 
  10  19   5      107.24     -159.08    135.07 o 
 -10  20   5     2066.96     1509.12    290.68 o 
  -9  20   5     6162.77     6196.87    453.04 o 
  -8  20   5     3076.92     2618.01    298.96 o 
  -7  20   5     1688.88      759.40    199.55 o 
  -6  20   5     2572.59     1685.59    248.68 o 
  -5  20   5      472.00      319.41    145.26 o 
  -4  20   5      911.62      464.05    149.58 o 
  -3  20   5      174.36      270.12    122.90 o 
  -2  20   5     3546.89     3016.68    267.11 o 
  -1  20   5        0.65       45.29    102.86 o 
   0  20   5     4996.81     5543.80    358.12 o 
   1  20   5     3682.74     3473.32    342.87 o 
   2  20   5      137.83       98.85    116.22 o 
   3  20   5     5712.71     5744.18    373.56 o 
   4  20   5      402.99      276.51    130.83 o 
   5  20   5    15135.50    16472.39    660.53 o 
   6  20   5      985.59      584.03    157.20 o 
   7  20   5    19681.77    20192.99    793.34 o 
   8  20   5      106.07       43.28    135.69 o 
   9  20   5    15578.94    17552.77    786.33 o 
  10  20   5        4.35       89.43    149.28 o 
 -10  21   5     4320.67     5076.67    545.19 o 
  -9  21   5      915.95      515.54    186.42 o 
  -8  21   5     8177.28     8596.78    526.08 o 
  -7  21   5     2975.82     2086.91    351.39 o 
  -6  21   5     7963.22     7434.08    781.79 o 
  -5  21   5     2100.15     2528.66    342.33 o 
  -4  21   5      615.35      458.79    150.59 o 
  -3  21   5        9.18       15.85    108.93 o 
  -2  21   5      982.93      510.55    168.24 o 
  -1  21   5     1963.52     1988.04    237.39 o 
   0  21   5    10395.81     9720.19    480.59 o 
   1  21   5     4872.56     5121.50    367.63 o 
   2  21   5    21611.23    21750.86    788.74 o 
   3  21   5     4030.58     3690.31    315.43 o 
   4  21   5    31180.11    33640.43   1094.49 o 
   5  21   5     2913.04     2667.86    307.55 o 
   6  21   5    14174.71    14334.84    628.27 o 
   7  21   5     1078.65      775.61    178.26 o 
   8  21   5     4612.11     3712.58    337.37 o 
   9  21   5      180.13      137.39    171.53 o 
  -9  22   5     8346.48     9820.60    749.02 o 
  -8  22   5     3053.48     2467.94    298.24 o 
  -7  22   5     6805.22     6852.54    475.24 o 
  -6  22   5     3538.33     3579.31    383.98 o 
  -5  22   5     3244.18     3811.59    378.60 o 
  -4  22   5      255.38      188.51    137.19 o 
  -3  22   5     1736.01     1133.09    209.11 o 
  -2  22   5        6.40       12.86    123.96 o 
  -1  22   5      238.34       93.60    128.21 o 
   0  22   5      266.00       88.62    127.22 o 
   1  22   5     1834.89     1761.02    261.13 o 
   2  22   5       47.48       88.97    131.78 o 
   3  22   5     2468.81     2212.43    259.23 o 
   4  22   5       57.40       -0.38    134.32 o 
   5  22   5     6798.49     6618.19    431.84 o 
   6  22   5      929.46      746.07    190.57 o 
   7  22   5     8392.28     8454.83    566.04 o 
   8  22   5      284.17      106.42    159.81 o 
  -8  23   5     2004.65     1876.80    285.39 o 
  -7  23   5     3676.69     2828.49    395.87 o 
  -6  23   5      322.07      162.96    165.82 o 
  -5  23   5     3923.00     4395.05    419.33 o 
  -4  23   5        0.25       83.10    139.08 o 
  -3  23   5     5570.09     5437.93    375.67 o 
  -2  23   5      565.19      602.39    167.16 o 
  -1  23   5     1612.04     1358.25    216.21 o 
   0  23   5     4748.00     4444.07    354.26 o 
   1  23   5      874.16      589.27    155.61 o 
   2  23   5     5451.47     5541.07    401.91 o 
   3  23   5     4720.37     5067.20    380.86 o 
   4  23   5     5013.62     4480.27    402.58 o 
   5  23   5     1554.99     1665.87    243.32 o 
   6  23   5     4865.02     4178.45    366.22 o 
   7  23   5      471.91      267.84    172.77 o 
  -7  24   5     8616.00     8634.42    561.35 o 
  -6  24   5    10504.29    11854.89    710.43 o 
  -5  24   5    15658.17    18104.04    880.36 o 
  -4  24   5    12037.47    13306.45    738.61 o 
  -3  24   5    20435.38    21676.41    813.62 o 
  -2  24   5     9590.84    10178.84    785.86 o 
  -1  24   5    23274.69    25184.86    905.99 o 
   0  24   5     8667.79    10116.18    498.80 o 
   1  24   5    24039.17    26083.89   1194.39 o 
   2  24   5     6961.89     6280.41    480.32 o 
   3  24   5     7022.21     8554.26    758.87 o 
   4  24   5     1394.92      867.35    225.27 o 
   5  24   5     2293.96     2240.91    292.60 o 
   6  24   5      347.56      177.95    150.76 o 
  -5  25   5       24.46     -130.79    151.72 o 
  -4  25   5     2482.55     2732.67    358.69 o 
  -3  25   5      297.35      276.17    160.66 o 
  -2  25   5      467.65      610.72    185.29 o 
  -1  25   5     1603.97     1522.99    250.99 o 
   0  25   5       86.94       81.02    143.10 o 
   1  25   5     3403.50     3650.36    442.22 o 
   2  25   5     1800.57     1359.66    241.98 o 
   3  25   5     2601.93     2948.27    318.99 o 
   4  25   5     2178.72     1393.68    372.88 o 
  -3  26   5      597.92      380.36    175.34 o 
  -2  26   5     1185.72      934.67    212.47 o 
  -1  26   5     1057.11     1022.14    215.78 o 
   0  26   5      766.12      859.39    203.30 o 
   1  26   5     3941.58     4341.68    353.92 o 
   2  26   5      114.34      137.30    148.75 o 
 -16   0   6        7.17      -42.79    284.24 o 
 -14   0   6      741.35      720.70    306.54 o 
 -12   0   6     3013.97     2691.90    414.49 o 
 -10   0   6     9251.89    10458.29    491.02 o 
  -8   0   6    67116.62    75806.70   2145.43 o 
  -6   0   6   146181.05   147169.80   4716.19 o 
  -4   0   6   209185.39   186406.61  11360.75 o 
  -2   0   6     5204.04     5266.62    434.21 o 
   0   0   6   157958.33   163318.84   6849.04 o 
   2   0   6    41602.99    40548.20   1782.75 o 
   4   0   6    12543.60    12042.85    470.35 o 
   6   0   6     7168.89     7680.41    329.93 o 
   8   0   6    10117.72    10177.16    431.18 o 
  10   0   6     6750.63     7682.14    391.79 o 
  12   0   6     2814.73     4080.69    570.11 o 
  14   0   6      270.38      266.75    170.25 o 
 -16   1   6     3287.54     3825.55    811.72 o 
 -15   1   6        5.43      116.72    191.04 o 
 -14   1   6     4830.03     4829.28    421.00 o 
 -13   1   6       22.46      -89.18    152.74 o 
 -12   1   6     4794.35     5413.55    359.02 o 
 -11   1   6     5391.79     5895.77    340.71 o 
 -10   1   6     1739.18     2028.36    149.03 o 
  -9   1   6    19882.14    22140.52    603.34 o 
  -8   1   6     2107.91     2446.30    163.06 o 
  -7   1   6    26015.28    28042.78    807.71 o 
  -6   1   6    31123.88    33165.75   1288.46 o 
  -5   1   6     5748.89     6201.23    638.83 o 
  -4   1   6    30226.41    29713.06   1382.14 o 
  -3   1   6       17.08       23.25     73.37 o 
  -2   1   6    14775.04    13289.07    649.85 o 
  -1   1   6      751.04      707.21     77.82 o 
   0   1   6    41620.96    43184.98   1523.61 o 
   1   1   6    27653.05    26741.74   1022.59 o 
   2   1   6     3269.22     3018.16    160.17 o 
   3   1   6    20728.69    20505.18    781.59 o 
   4   1   6      112.93      119.37     38.26 o 
   5   1   6    22365.28    21078.21    507.53 o 
   6   1   6     1947.99     1857.28    117.43 o 
   7   1   6    14583.09    14554.12    381.25 o 
   8   1   6       27.67       68.57     54.26 o 
   9   1   6     5380.93     5525.07    225.89 o 
  10   1   6      509.32      447.23     87.88 o 
  11   1   6        3.10       34.18     67.79 o 
  12   1   6      282.30      248.09     84.85 o 
  13   1   6     1474.77     1662.70    196.88 o 
  14   1   6       17.28       32.86    112.33 o 
  15   1   6      943.62      618.33    165.90 o 
 -16   2   6     3649.05     3712.92    407.24 o 
 -15   2   6     1266.33     1104.05    252.12 o 
 -14   2   6     9546.86    10035.80    694.14 o 
 -13   2   6    12424.57    13077.51    521.42 o 
 -12   2   6     4420.28     4922.65    410.59 o 
 -11   2   6    14032.09    15099.12    492.94 o 
 -10   2   6      577.29      516.82    149.03 o 
  -9   2   6     8613.79     8759.12    357.50 o 
  -8   2   6       90.82       75.67     66.09 o 
  -7   2   6    40241.83    42932.15   1325.10 o 
  -6   2   6     1042.17     1155.86    239.28 o 
  -5   2   6     6578.91     6285.07    281.95 o 
  -4   2   6      630.92      711.91    127.75 o 
  -3   2   6    11501.70    11227.56    933.57 o 
  -2   2   6     1377.26     1614.09    162.36 o 
  -1   2   6     2606.28     2571.05    151.83 o 
   0   2   6    12993.94    13201.07    523.65 o 
   1   2   6      720.92      741.86     54.31 o 
   2   2   6     4833.73     4864.89    322.37 o 
   3   2   6    14501.00    13942.73    390.10 o 
   4   2   6    63432.44    60960.57   1368.20 o 
   5   2   6     5457.76     5566.01    194.38 o 
   6   2   6    55336.92    52641.32   1037.44 o 
   7   2   6     2808.19     2588.11    127.73 o 
   8   2   6    46691.68    42883.14   1106.20 o 
   9   2   6     1616.51     1123.41    107.02 o 
  10   2   6    45359.25    45390.13   1067.96 o 
  11   2   6      950.67      920.21    160.63 o 
  12   2   6    16952.46    18601.30    696.01 o 
  13   2   6     1011.13      541.36    124.62 o 
  14   2   6     7360.33     8004.36    493.68 o 
  15   2   6      130.99      128.40    142.78 o 
 -16   3   6        2.13     -142.24    208.07 o 
 -15   3   6        1.18      -21.07    185.78 o 
 -14   3   6       32.33        6.26    116.85 o 
 -13   3   6      169.59      -62.48     81.83 o 
 -12   3   6     2326.69     2425.07    183.95 o 
 -11   3   6     4913.05     5808.79    372.14 o 
 -10   3   6    10706.26    11707.20    451.13 o 
  -9   3   6    15680.65    17608.25    659.04 o 
  -8   3   6     9225.45     9171.89    294.89 o 
  -7   3   6    29814.37    30687.51    817.02 o 
  -6   3   6     2016.68     2141.77    151.60 o 
  -5   3   6    25912.21    26289.77    749.81 o 
  -4   3   6      141.00       32.45     46.13 o 
  -3   3   6     9069.56     9745.72    312.61 o 
  -2   3   6   149763.97   142998.31   4936.36 o 
  -1   3   6   128499.13   130261.02   4503.52 o 
   0   3   6      654.87      937.72     58.18 o 
   1   3   6    62516.48    64555.93   2266.87 o 
   2   3   6     2103.28     2452.60    141.43 o 
   3   3   6    93010.29    90517.60   1983.51 o 
   4   3   6    29620.48    28348.90    677.84 o 
   5   3   6    84389.07    82989.63   1779.63 o 
   6   3   6     6456.70     6095.25    263.74 o 
   7   3   6    31144.23    29126.53    665.31 o 
   8   3   6      875.48      769.03     94.57 o 
   9   3   6      854.83      848.95    152.28 o 
  10   3   6      839.48      692.74    139.28 o 
  11   3   6     2849.29     2763.84    222.02 o 
  12   3   6     5232.48     6216.72    372.73 o 
  13   3   6     8655.57    10303.18    407.62 o 
  14   3   6     3199.42     3656.97    438.46 o 
  15   3   6     8126.06     8993.02    737.13 o 
 -16   4   6     3895.97     3948.40    415.82 o 
 -15   4   6     1162.44     1163.61    197.46 o 
 -14   4   6    10564.63    11611.76    435.74 o 
 -13   4   6       51.67       40.79    118.91 o 
 -12   4   6    16759.93    18960.60    661.09 o 
 -11   4   6      872.00     1096.80    159.38 o 
 -10   4   6    12993.40    13429.18    497.80 o 
  -9   4   6      508.36      547.90    128.17 o 
  -8   4   6    39898.13    39801.68   1033.30 o 
  -7   4   6     4681.89     4958.40    220.59 o 
  -6   4   6    39355.39    39656.44   1099.68 o 
  -5   4   6     7818.00     7904.68    287.37 o 
  -4   4   6      209.42      178.53     55.67 o 
  -3   4   6     1189.06     1184.63     89.49 o 
  -2   4   6       39.46       32.24     47.54 o 
  -1   4   6     7059.85     6753.29    258.10 o 
   0   4   6    11641.81    12102.25    371.74 o 
   1   4   6     3183.76     2960.71    130.90 o 
   2   4   6      477.96      350.11     61.35 o 
   3   4   6     4655.33     4439.42    177.48 o 
   4   4   6    32299.60    30577.90    731.22 o 
   5   4   6    22599.94    22566.42    667.02 o 
   6   4   6    85330.75    81056.23   1661.21 o 
   7   4   6    25294.67    24519.74    572.39 o 
   8   4   6    32276.39    30352.80    799.16 o 
   9   4   6    19529.20    18080.48    437.16 o 
  10   4   6    20903.26    21312.16    508.29 o 
  11   4   6    11875.49    12802.51    358.44 o 
  12   4   6    11198.11    11756.45    432.94 o 
  13   4   6     7058.76     6990.28    348.16 o 
  14   4   6     2297.49     1740.09    216.64 o 
  15   4   6     3661.81     3934.92    539.07 o 
 -16   5   6      696.92      638.58    184.66 o 
 -15   5   6     4394.16     4517.40    416.45 o 
 -14   5   6      253.45      216.19    126.12 o 
 -13   5   6     8300.35     7788.18    791.23 o 
 -12   5   6      215.31      151.16    133.25 o 
 -11   5   6     6028.27     6685.11    410.88 o 
 -10   5   6     3907.51     3924.06    426.41 o 
  -9   5   6     3191.51     3565.63    327.64 o 
  -8   5   6    14251.64    14567.17    458.01 o 
  -7   5   6       68.43       79.63     71.80 o 
  -6   5   6    13061.40    12032.80    431.26 o 
  -5   5   6      695.46      791.75    131.75 o 
  -4   5   6    19611.38    20235.13    588.35 o 
  -3   5   6      204.17      325.67     89.33 o 
  -2   5   6    10243.86    10616.13    340.79 o 
  -1   5   6     5187.36     5283.02    182.76 o 
   0   5   6     1845.83     1952.89    118.74 o 
   1   5   6    39831.51    40700.80   1154.04 o 
   2   5   6    17271.14    17386.12    501.12 o 
   3   5   6    34654.89    35626.53    783.49 o 
   4   5   6    19216.50    19623.61    482.87 o 
   5   5   6     9637.94     9971.30    278.59 o 
   6   5   6    20205.30    20234.03    522.75 o 
   7   5   6     4898.36     4836.36    232.87 o 
   8   5   6     9013.16     8392.36    260.24 o 
   9   5   6      809.21      699.73    100.51 o 
  10   5   6     2668.29     2614.04    195.06 o 
  11   5   6      149.61        0.86     77.68 o 
  12   5   6     1928.72     1894.72    173.10 o 
  13   5   6      182.68       57.29    107.92 o 
  14   5   6      646.09      232.91    172.54 o 
  15   5   6      249.02      165.97    176.80 o 
 -16   6   6       33.49      -40.18    126.29 o 
 -15   6   6       12.65       -4.79    123.06 o 
 -14   6   6      489.16      218.61    158.33 o 
 -13   6   6        7.74       30.52    133.35 o 
 -12   6   6     1153.33     1006.26    158.35 o 
 -11   6   6      578.39      207.16    118.46 o 
 -10   6   6     2170.66     1777.76    211.29 o 
  -9   6   6     4229.57     4044.08    227.38 o 
  -8   6   6    13026.95    13990.35    445.27 o 
  -7   6   6    38174.93    37224.02   1119.58 o 
  -6   6   6    79033.64    78063.41   2055.16 o 
  -5   6   6   125871.44   131748.67   3381.46 o 
  -4   6   6    61210.09    60019.84   1579.76 o 
  -3   6   6   151818.69   155053.23   3949.23 o 
  -2   6   6    90521.01    90976.41   2036.48 o 
  -1   6   6   151476.50   144231.36   3528.85 o 
   0   6   6    73665.64    71701.91   2257.88 o 
   1   6   6   172647.02   174994.80   4672.52 o 
   2   6   6    40149.86    41492.34   1089.75 o 
   3   6   6    67021.21    73731.65   1874.63 o 
   4   6   6    23887.96    24867.95    579.28 o 
   5   6   6      883.80      643.39    103.97 o 
   6   6   6      116.59       80.54     50.02 o 
   7   6   6     4188.62     4632.59    198.16 o 
   8   6   6     3055.63     2851.24    206.51 o 
   9   6   6    15634.12    15908.63    522.23 o 
  10   6   6       23.26       28.37     91.39 o 
  11   6   6     1954.82     1636.81    190.16 o 
  12   6   6      225.98      183.19    115.79 o 
  13   6   6      317.81      194.80    121.87 o 
  14   6   6        1.25       33.61    137.31 o 
  15   6   6      221.14      100.81    183.78 o 
 -15   7   6     2722.84     2066.26    294.73 o 
 -14   7   6     4353.73     4261.39    369.39 o 
 -13   7   6      986.90      516.68    173.33 o 
 -12   7   6     9152.49     8294.69    457.50 o 
 -11   7   6      253.52      129.90    130.45 o 
 -10   7   6     4754.91     4592.78    348.19 o 
  -9   7   6     1177.31     1086.16    130.78 o 
  -8   7   6      429.80      312.30    109.82 o 
  -7   7   6    16613.36    16312.90    529.94 o 
  -6   7   6      121.25      169.08     68.79 o 
  -5   7   6    31306.86    30764.54    871.17 o 
  -4   7   6      705.54      727.22     83.95 o 
  -3   7   6    22741.12    22866.59    520.20 o 
  -2   7   6     3555.93     3591.41    159.46 o 
  -1   7   6      200.33      158.83     47.64 o 
   0   7   6    67044.39    72185.70   1988.44 o 
   1   7   6       39.17       67.60     49.17 o 
   2   7   6    60751.52    66452.74   1940.49 o 
   3   7   6     1332.55      803.87    152.23 o 
   4   7   6     8982.23     8794.53    285.96 o 
   5   7   6     8521.58     8873.19    322.22 o 
   6   7   6     5947.80     5999.80    225.02 o 
   7   7   6      284.25      236.62     78.53 o 
   8   7   6      505.19      391.00     92.12 o 
   9   7   6      260.98       77.57     90.48 o 
  10   7   6     1097.56      754.18    201.89 o 
  11   7   6       98.83       47.39    105.71 o 
  12   7   6       27.27        3.36    114.53 o 
  13   7   6      427.08      327.44    132.02 o 
  14   7   6      242.71       20.77    133.20 o 
  15   7   6       18.70      -77.31    165.54 o 
 -15   8   6     5516.96     6323.75   1104.56 o 
 -14   8   6       26.33       13.95    172.43 o 
 -13   8   6     9991.83     9377.64   1143.96 o 
 -12   8   6     3850.15     3709.10    335.32 o 
 -11   8   6    17541.37    19107.27    759.18 o 
 -10   8   6     6439.17     7156.53    350.86 o 
  -9   8   6    19941.18    20446.24    615.93 o 
  -8   8   6     2894.85     2867.80    184.04 o 
  -7   8   6     7609.61     7685.98    336.24 o 
  -6   8   6     6608.36     6929.77    280.09 o 
  -5   8   6       29.65      -10.06     51.14 o 
  -4   8   6      290.96      251.57     48.06 o 
  -3   8   6     1386.35     1372.69    107.88 o 
  -2   8   6    28390.53    30955.85    919.28 o 
  -1   8   6     5987.74     6121.63    288.79 o 
   0   8   6    21379.51    22414.90    702.86 o 
   1   8   6       60.45       19.05     52.68 o 
   2   8   6    18772.26    18909.27    566.23 o 
   3   8   6    19851.42    20624.65    613.00 o 
   4   8   6    23067.86    25028.02    708.21 o 
   5   8   6    28247.36    28650.66    802.13 o 
   6   8   6     8421.45     8669.95    281.33 o 
   7   8   6    48411.71    47364.68   1081.91 o 
   8   8   6     7323.82     7735.52    305.92 o 
   9   8   6    47023.86    48590.50   1291.87 o 
  10   8   6      792.06      577.29    123.65 o 
  11   8   6    19482.11    18793.00    626.50 o 
  12   8   6     2055.93     1800.67    222.73 o 
  13   8   6     8131.35     8277.60    392.44 o 
  14   8   6     2597.68     2342.00    251.61 o 
 -15   9   6       55.86      109.91    189.38 o 
 -14   9   6      838.21      428.76    198.43 o 
 -13   9   6      132.09      248.56    161.41 o 
 -12   9   6     2211.87     2016.71    251.69 o 
 -11   9   6        0.36      -28.62    121.42 o 
 -10   9   6    11324.57    11083.72    413.32 o 
  -9   9   6     2884.93     2325.07    208.04 o 
  -8   9   6    15204.22    15471.18    526.96 o 
  -7   9   6      376.43      286.78     84.23 o 
  -6   9   6    13182.04    12918.40    502.28 o 
  -5   9   6        1.30      130.94     45.97 o 
  -4   9   6     1653.52     1443.84    128.45 o 
  -3   9   6       33.52       40.47     49.98 o 
  -2   9   6    16661.18    16831.61    559.36 o 
  -1   9   6     4987.35     5201.63    250.24 o 
   0   9   6    75501.41    75389.34   2106.12 o 
   1   9   6     9666.03    10096.32    390.13 o 
   2   9   6   116494.24   118180.24   2966.29 o 
   3   9   6      683.95      559.12     88.91 o 
   4   9   6    49175.31    51677.76   1526.06 o 
   5   9   6      179.41      111.19     62.57 o 
   6   9   6    29425.91    30739.81    807.99 o 
   7   9   6     1581.34     1401.03    129.63 o 
   8   9   6     4777.60     4945.49    245.55 o 
   9   9   6      330.36      235.79     92.58 o 
  10   9   6      333.16      106.22    114.31 o 
  11   9   6       89.11       71.98    110.56 o 
  12   9   6     7915.15     7919.38    621.45 o 
  13   9   6       82.21      136.06    146.36 o 
  14   9   6     8641.13     9517.72    439.03 o 
 -15  10   6     6287.81     6780.14    644.27 o 
 -14  10   6     2732.23     2349.90    465.54 o 
 -13  10   6     5227.23     4522.25    516.83 o 
 -12  10   6     7605.25     7566.52    444.86 o 
 -11  10   6    16481.22    16396.40    676.77 o 
 -10  10   6    22991.90    23324.90    703.38 o 
  -9  10   6    14987.22    14521.85    549.20 o 
  -8  10   6    18308.06    19722.79    586.02 o 
  -7  10   6     2300.77     2202.07    165.85 o 
  -6  10   6     4170.10     4475.53    461.88 o 
  -5  10   6     2339.65     2338.61    143.57 o 
  -4  10   6     1437.01     1759.33    165.14 o 
  -3  10   6        2.91       31.48     48.70 o 
  -2  10   6     1423.90     1525.08    134.24 o 
  -1  10   6     1305.47     1789.71    275.21 o 
   0  10   6     7558.70     7395.26    380.45 o 
   1  10   6     2871.87     2158.01    266.02 o 
   2  10   6     3079.11     2842.67    304.94 o 
   3  10   6    19145.92    18188.39    640.50 o 
   4  10   6     1937.14     1589.00    149.71 o 
   5  10   6    34888.00    33586.80    924.95 o 
   6  10   6     2357.78     2289.80    161.88 o 
   7  10   6    33269.91    34315.02    902.78 o 
   8  10   6      162.35       94.62     83.15 o 
   9  10   6    21725.79    23254.65    664.22 o 
  10  10   6     1234.84     1258.24    271.18 o 
  11  10   6    30259.59    31637.36   1011.71 o 
  12  10   6      147.41      121.97    144.01 o 
  13  10   6    10738.45    11644.81    538.61 o 
  14  10   6      211.06      165.14    171.36 o 
 -15  11   6     2845.65     2680.18    710.64 o 
 -14  11   6     1228.14      387.69    260.85 o 
 -13  11   6     1293.59     1047.92    344.65 o 
 -12  11   6     9441.87     9522.21    646.88 o 
 -11  11   6      244.89      201.08    186.97 o 
 -10  11   6    11635.76    11822.79    504.63 o 
  -9  11   6     1290.45     1148.15    211.64 o 
  -8  11   6     2776.88     2841.78    244.53 o 
  -7  11   6     3730.48     4234.71    282.36 o 
  -6  11   6     3355.25     3582.91    366.99 o 
  -5  11   6     8740.22     8196.94    307.40 o 
  -4  11   6      358.14      395.89     77.58 o 
  -3  11   6     8553.56     8704.83    305.74 o 
  -2  11   6     5660.77     5630.25    326.84 o 
  -1  11   6     5058.12     5083.45    240.70 o 
   0  11   6     7063.99     6054.01    459.10 o 
   1  11   6     3115.64     3164.68    311.17 o 
   2  11   6    17365.38    18516.50    652.17 o 
   3  11   6     3921.10     3416.96    296.45 o 
   4  11   6    18516.10    20597.28    715.80 o 
   5  11   6     4800.83     5160.32    280.06 o 
   6  11   6     7792.92     7626.30    398.36 o 
   7  11   6      116.47       26.78     73.87 o 
   8  11   6      342.42       59.05     85.38 o 
   9  11   6      301.31       15.91     93.15 o 
  10  11   6      436.98      228.56    108.47 o 
  11  11   6        4.83      105.21    121.44 o 
  12  11   6      576.02      418.06    154.94 o 
  13  11   6      179.73      220.09    149.59 o 
  14  11   6     1224.90     1018.77    219.82 o 
 -14  12   6      108.23      155.63    238.57 o 
 -13  12   6       73.75      -76.91    212.33 o 
 -12  12   6       82.06      183.97    208.84 o 
 -11  12   6     1524.52     1234.20    219.69 o 
 -10  12   6      816.05      896.80    167.82 o 
  -9  12   6    14810.13    15767.47    596.13 o 
  -8  12   6     1325.37     1488.06    193.35 o 
  -7  12   6    31524.96    33035.57   1130.44 o 
  -6  12   6    17830.02    17608.67    605.57 o 
  -5  12   6   101934.53   104399.63   3368.39 o 
  -4  12   6    26289.91    26499.74    695.67 o 
  -3  12   6   155824.05   157612.47   3540.09 o 
  -2  12   6     3954.34     3695.87    286.24 o 
  -1  12   6   141869.02   143082.02   3577.45 o 
   0  12   6     2668.01     2336.64    217.35 o 
   1  12   6    71608.05    70274.90   2022.73 o 
   2  12   6     2802.87     2695.42    199.52 o 
   3  12   6    25320.62    28358.33    889.24 o 
   4  12   6       57.61       43.18     68.03 o 
   5  12   6      343.47      177.13     85.94 o 
   6  12   6      797.05      725.84    125.45 o 
   7  12   6     3420.31     3636.42    253.43 o 
   8  12   6     4686.11     4925.63    507.51 o 
   9  12   6     3155.40     2847.31    272.47 o 
  10  12   6     2609.25     2849.60    223.22 o 
  11  12   6     4213.00     4822.97    382.09 o 
  12  12   6      577.24      444.16    168.35 o 
  13  12   6      722.32      313.79    168.98 o 
 -14  13   6      441.58      350.35    287.15 o 
 -13  13   6     3563.11     4014.50    881.10 o 
 -12  13   6     1080.17      930.93    260.52 o 
 -11  13   6     1333.18     1002.50    182.67 o 
 -10  13   6     4920.02     4369.05    311.01 o 
  -9  13   6     1522.33     1557.25    191.68 o 
  -8  13   6     6047.51     5830.90    468.64 o 
  -7  13   6     1230.69     1344.24    181.52 o 
  -6  13   6    20532.80    21052.53    701.97 o 
  -5  13   6     1370.76     1176.17    124.42 o 
  -4  13   6     5937.64     6156.17    250.82 o 
  -3  13   6     6757.65     6520.27    372.09 o 
  -2  13   6       14.49       64.75     68.95 o 
  -1  13   6     8028.56     7185.69    337.59 o 
   0  13   6      218.22      261.60     96.74 o 
   1  13   6    13182.08    13493.95    715.87 o 
   2  13   6      833.29      433.50    100.64 o 
   3  13   6     2425.60     2134.32    233.94 o 
   4  13   6    28629.90    28153.52    859.56 o 
   5  13   6     2193.49     2014.05    188.41 o 
   6  13   6     3815.20     3314.90    340.83 o 
   7  13   6      829.55      645.34    126.59 o 
   8  13   6       16.64      -46.13     88.66 o 
   9  13   6     1421.67     1613.39    222.37 o 
  10  13   6        8.71       21.36    123.93 o 
  11  13   6       38.43       82.46    141.00 o 
  12  13   6      988.36      656.14    188.35 o 
  13  13   6      345.36      351.62    178.86 o 
 -14  14   6     5576.50     4947.91    541.40 o 
 -13  14   6     1753.84     1783.77    658.19 o 
 -12  14   6     7542.99     7782.43    876.04 o 
 -11  14   6      380.45       80.17    146.82 o 
 -10  14   6    10027.85    10166.51    479.70 o 
  -9  14   6      718.55      476.64    226.99 o 
  -8  14   6     5709.08     5688.42    517.99 o 
  -7  14   6      993.12      958.09    228.78 o 
  -6  14   6     2540.61     2916.88    244.01 o 
  -5  14   6       34.48       69.55     73.59 o 
  -4  14   6      203.95      173.73     80.62 o 
  -3  14   6       73.34       67.36     77.06 o 
  -2  14   6     5435.63     5356.46    362.34 o 
  -1  14   6      242.66      237.62     89.21 o 
   0  14   6     4585.02     4861.01    315.27 o 
   1  14   6     2932.70     2494.38    220.93 o 
   2  14   6      941.58      542.75    134.31 o 
   3  14   6    29657.68    29473.32   1228.91 o 
   4  14   6       35.37       72.91     81.95 o 
   5  14   6    43532.14    42276.76   1222.68 o 
   6  14   6     7051.33     6437.40    346.74 o 
   7  14   6    16767.24    18259.88    651.56 o 
   8  14   6    15961.10    15410.24    587.27 o 
   9  14   6    15537.58    14714.97    590.58 o 
  10  14   6     5954.74     6547.77    429.26 o 
  11  14   6    11033.56    12404.43    679.81 o 
  12  14   6     2193.14     1975.65    261.36 o 
  13  14   6     9203.94     9199.01    891.45 o 
 -13  15   6      909.73      665.20    286.84 o 
 -12  15   6      478.93      228.38    220.13 o 
 -11  15   6     3534.11     3834.70    351.18 o 
 -10  15   6     1478.71     1052.24    292.55 o 
  -9  15   6     5924.91     6469.02    660.43 o 
  -8  15   6     3705.15     3901.72    309.99 o 
  -7  15   6     9248.71     9713.15    640.21 o 
  -6  15   6     2747.98     2645.30    220.42 o 
  -5  15   6     3143.85     3278.61    250.25 o 
  -4  15   6      436.76      245.58     89.04 o 
  -3  15   6        3.43      -16.05     75.19 o 
  -2  15   6     2091.09     1589.96    158.89 o 
  -1  15   6    11171.44    10750.95    422.98 o 
   0  15   6    15007.93    15547.74    607.85 o 
   1  15   6    22978.21    22261.74    792.04 o 
   2  15   6    21348.11    22393.80    730.48 o 
   3  15   6    31155.76    31659.56    963.79 o 
   4  15   6    15871.43    16549.82    804.24 o 
   5  15   6    18077.79    18066.19    637.81 o 
   6  15   6    13191.26    13018.56    792.26 o 
   7  15   6    15818.88    15032.05    645.64 o 
   8  15   6     2727.15     2155.45    233.81 o 
   9  15   6     3077.31     2698.12    253.10 o 
  10  15   6      995.56      372.13    235.93 o 
  11  15   6     1424.97     1386.25    252.72 o 
  12  15   6     1061.62      794.86    205.91 o 
 -13  16   6     8194.86    10128.97   1476.42 o 
 -12  16   6      539.47      214.11    223.50 o 
 -11  16   6    12598.66    12939.79   1191.33 o 
 -10  16   6        0.94        2.55    139.49 o 
  -9  16   6    17879.06    19256.59    890.46 o 
  -8  16   6      187.66       -9.79    134.18 o 
  -7  16   6    23014.06    25631.87    859.42 o 
  -6  16   6      941.59      736.37    173.59 o 
  -5  16   6     6053.67     5159.06    595.22 o 
  -4  16   6      105.79       59.89     85.60 o 
  -3  16   6     1578.05     1851.88    179.72 o 
  -2  16   6     2273.24     2580.35    209.97 o 
  -1  16   6     2017.40     1908.90    204.70 o 
   0  16   6     4107.01     3982.12    347.64 o 
   1  16   6     1532.41     1404.40    209.88 o 
   2  16   6     9363.75     9174.36    422.06 o 
   3  16   6      477.14      371.42    111.37 o 
   4  16   6    20556.26    21389.64    725.89 o 
   5  16   6     5104.88     4589.32    296.98 o 
   6  16   6    20012.41    20003.97    706.29 o 
   7  16   6     7610.64     8269.34    422.16 o 
   8  16   6    10069.61    10451.92    485.99 o 
   9  16   6    12051.91    11786.48    560.03 o 
  10  16   6     9486.20     9347.70    590.66 o 
  11  16   6     4781.03     5357.01    481.95 o 
  12  16   6     4144.85     4010.42    481.21 o 
 -12  17   6     1847.28     2063.30    334.44 o 
 -11  17   6     1345.18      775.82    201.70 o 
 -10  17   6      906.96      743.63    180.91 o 
  -9  17   6     4761.88     5223.17    595.65 o 
  -8  17   6        0.85      116.19    117.86 o 
  -7  17   6    12475.17    13424.90    680.20 o 
  -6  17   6     1900.59     1483.84    246.50 o 
  -5  17   6     9377.20     9013.40    543.80 o 
  -4  17   6     3930.43     3456.10    366.11 o 
  -3  17   6     1191.06      842.31    139.62 o 
  -2  17   6     6695.78     6913.71    454.30 o 
  -1  17   6      897.01      515.62    135.27 o 
   0  17   6     7662.54     7216.00    364.34 o 
   1  17   6    15399.14    17618.72    694.84 o 
   2  17   6      951.17      557.52    128.98 o 
   3  17   6    13016.76    12393.38    513.95 o 
   4  17   6       82.72       10.23     92.15 o 
   5  17   6     3618.95     3301.56    264.09 o 
   6  17   6       39.44       48.32     95.85 o 
   7  17   6     2209.07     1950.68    213.81 o 
   8  17   6     1000.57      625.29    155.86 o 
   9  17   6       45.08      -11.20    110.20 o 
  10  17   6        8.43      -44.44    139.42 o 
  11  17   6       29.61      -12.13    176.26 o 
 -12  18   6       37.51       22.88    194.12 o 
 -11  18   6      283.06      270.57    180.70 o 
 -10  18   6     3121.12     2751.34    314.32 o 
  -9  18   6     1507.33     1128.84    250.14 o 
  -8  18   6    13324.15    14309.55    711.93 o 
  -7  18   6     6726.63     6161.51    442.38 o 
  -6  18   6    26857.68    28375.67   1115.79 o 
  -5  18   6    19564.16    19942.92    846.65 o 
  -4  18   6   106296.17   108963.83   2830.69 o 
  -3  18   6     9945.16    10644.45    454.42 o 
  -2  18   6    75974.94    79935.58   2145.45 o 
  -1  18   6     6480.59     7309.38    377.51 o 
   0  18   6    52013.82    54982.61   1548.17 o 
   1  18   6    10197.37     8804.94    710.87 o 
   2  18   6    36859.54    37512.72   1140.73 o 
   3  18   6     4014.23     3697.89    456.99 o 
   4  18   6     3015.13     2317.17    233.32 o 
   5  18   6     1312.10      844.29    150.72 o 
   6  18   6     2548.92     2028.24    229.34 o 
   7  18   6      637.63      469.48    139.96 o 
   8  18   6     3355.93     3473.44    301.10 o 
   9  18   6        6.15      -68.46    118.80 o 
  10  18   6     2244.61     2585.08    337.92 o 
  11  18   6      125.41      -98.34    179.34 o 
 -11  19   6     2356.53     2418.74    285.55 o 
 -10  19   6       38.17       96.76    154.06 o 
  -9  19   6     2781.10     2584.56    334.83 o 
  -8  19   6     1214.81      901.59    200.65 o 
  -7  19   6     1337.67      910.97    307.60 o 
  -6  19   6     4218.66     4259.25    650.34 o 
  -5  19   6     3501.91     3073.24    325.31 o 
  -4  19   6     7315.58     8004.36    400.12 o 
  -3  19   6      301.99      170.28    116.92 o 
  -2  19   6    13036.38    12078.68    500.76 o 
  -1  19   6       37.55      -23.86    103.80 o 
   0  19   6     6898.83     6867.41    447.81 o 
   1  19   6      764.32      390.10    140.06 o 
   2  19   6      128.25      139.20    110.16 o 
   3  19   6     8405.79     8408.07    462.07 o 
   4  19   6       52.83      -75.28    109.36 o 
   5  19   6     7559.47     7572.94    425.53 o 
   6  19   6      869.87      577.87    155.86 o 
   7  19   6     2945.65     1894.27    231.62 o 
   8  19   6       33.10       44.02    133.51 o 
   9  19   6       79.53      199.71    169.91 o 
  10  19   6       18.98       96.12    157.93 o 
 -10  20   6     4499.74     3985.67    637.85 o 
  -9  20   6     4239.73     4535.61    634.28 o 
  -8  20   6     2455.35     1525.23    238.98 o 
  -7  20   6     1195.52      787.22    201.65 o 
  -6  20   6       87.82      -19.74    127.48 o 
  -5  20   6      855.14      688.05    271.76 o 
  -4  20   6     1067.87      455.36    135.47 o 
  -3  20   6     2083.46     2032.91    218.73 o 
  -2  20   6      218.54      303.41    131.19 o 
  -1  20   6     5103.84     4911.81    327.22 o 
   0  20   6     1794.18     1663.72    236.47 o 
   1  20   6     2662.74     2657.86    258.81 o 
   2  20   6     5983.00     6653.59    399.61 o 
   3  20   6     2606.76     2476.17    258.49 o 
   4  20   6     6581.73     6871.76    414.14 o 
   5  20   6      458.08      247.62    130.26 o 
   6  20   6    18621.29    18223.53    893.27 o 
   7  20   6     1030.08      533.39    164.03 o 
   8  20   6    19467.52    21304.33    894.69 o 
   9  20   6      518.55      522.93    211.02 o 
 -10  21   6      339.78      296.07    228.06 o 
  -9  21   6     5252.92     6213.61    520.73 o 
  -8  21   6     2451.45     1877.91    273.49 o 
  -7  21   6     7226.95     7285.69    532.48 o 
  -6  21   6     1878.99     1562.93    337.66 o 
  -5  21   6     1633.53      812.87    223.41 o 
  -4  21   6       25.64       -2.52    113.96 o 
  -3  21   6      416.54       95.19    115.81 o 
  -2  21   6      955.13      957.05    176.51 o 
  -1  21   6     9589.68    10731.55    573.26 o 
   0  21   6     3334.40     3833.49    363.27 o 
   1  21   6    26450.85    27323.15    926.16 o 
   2  21   6     3845.95     3861.78    382.44 o 
   3  21   6    30339.81    32698.04   1072.56 o 
   4  21   6     2181.82     1834.96    238.49 o 
   5  21   6    17128.32    17262.56    852.48 o 
   6  21   6     1358.79     1302.47    217.93 o 
   7  21   6     7425.39     6321.05   1036.43 o 
   8  21   6      307.14      331.71    171.26 o 
   9  21   6      801.07      585.27    216.11 o 
  -9  22   6     2900.22     3139.68    354.84 o 
  -8  22   6     7598.11     7000.83    486.42 o 
  -7  22   6     2117.74     1765.33    283.12 o 
  -6  22   6     2691.68     1833.31    278.77 o 
  -5  22   6     1217.81     1018.34    220.18 o 
  -4  22   6     1154.65      818.35    195.08 o 
  -3  22   6        7.12       22.38    122.16 o 
  -2  22   6      901.18      426.27    148.67 o 
  -1  22   6      136.74      -33.91    121.87 o 
   0  22   6      317.73      152.26    138.34 o 
   1  22   6       50.65      -29.19    108.20 o 
   2  22   6     1827.49     1302.74    221.62 o 
   3  22   6      210.33      116.47    140.85 o 
   4  22   6     4254.40     4155.67    401.48 o 
   5  22   6      806.74      705.99    185.86 o 
   6  22   6     8170.89     7711.63    523.72 o 
   7  22   6     1049.60      759.90    296.54 o 
   8  22   6    12562.58    14781.21    748.11 o 
  -8  23   6     1641.13     1273.73    252.46 o 
  -7  23   6      250.19       58.70    171.03 o 
  -6  23   6     6133.49     5811.21    478.40 o 
  -5  23   6       30.77      -29.17    149.94 o 
  -4  23   6     6802.39     6657.02    607.57 o 
  -3  23   6       97.92      -81.26    134.34 o 
  -2  23   6     2783.12     2071.10    248.34 o 
  -1  23   6     1404.34     1096.01    234.38 o 
   0  23   6      147.16       93.14    130.28 o 
   1  23   6     7158.81     8237.03    439.27 o 
   2  23   6     1922.54     1417.21    229.93 o 
   3  23   6     5044.75     5329.49    399.16 o 
   4  23   6     2593.74     2256.72    274.97 o 
   5  23   6     3801.73     3264.13    470.14 o 
   6  23   6     1483.88     1160.91    239.08 o 
   7  23   6     1452.92     1153.52    249.34 o 
  -6  24   6    11784.68    14792.02    996.79 o 
  -5  24   6    13435.15    15323.72   1117.44 o 
  -4  24   6    17618.97    19499.69    986.70 o 
  -3  24   6    15166.56    17255.31    696.34 o 
  -2  24   6    20537.10    23424.49   1159.18 o 
  -1  24   6     8892.52     8424.55    476.74 o 
   0  24   6    23378.14    27329.87    891.85 o 
   1  24   6     4747.88     4740.88    460.28 o 
   2  24   6    11517.24    10769.33    662.17 o 
   3  24   6     2199.56     1916.11    268.15 o 
   4  24   6     3080.70     2902.95    353.98 o 
   5  24   6       29.41       85.45    166.96 o 
   6  24   6       82.73      -49.86    165.04 o 
  -5  25   6     3199.20     2870.93    423.06 o 
  -4  25   6      418.36      229.95    189.53 o 
  -3  25   6     2682.62     2404.53    387.12 o 
  -2  25   6     1252.21      947.56    199.52 o 
  -1  25   6       87.36      146.57    160.61 o 
   0  25   6     2259.69     2003.79    246.99 o 
   1  25   6      424.22      398.33    149.46 o 
   2  25   6     1695.58     1440.24    244.66 o 
   3  25   6      810.97      304.62    188.26 o 
   4  25   6     2677.62     2654.79    353.89 o 
  -2  26   6      413.71      368.73    176.25 o 
  -1  26   6      801.89      589.47    182.25 o 
   0  26   6     4126.74     4619.55    474.83 o 
   1  26   6      332.61      175.80    165.89 o 
 -15   0   7      199.18      157.99    283.21 o 
 -13   0   7       77.31     -193.65    203.92 o 
 -11   0   7     7811.41     8880.99    674.01 o 
  -9   0   7    22294.35    24408.93    981.61 o 
  -7   0   7    94469.87   102287.68   3317.53 o 
  -5   0   7   157586.69   143393.83   8862.03 o 
  -3   0   7   196975.98   190562.73  11527.68 o 
  -1   0   7   504175.25   467211.31  19454.68 o 
   1   0   7    47994.81    47176.78   1753.02 o 
   3   0   7    32664.27    31870.47    955.22 o 
   5   0   7     3142.46     3660.65    234.04 o 
   7   0   7    17700.90    16962.27    887.94 o 
   9   0   7     2520.21     2736.64    384.82 o 
  11   0   7     2149.56     2857.75    256.59 o 
  13   0   7        7.83      -74.23    129.02 o 
  15   0   7     2126.08     1866.93    284.50 o 
 -16   1   7       35.39       40.71    204.17 o 
 -15   1   7     7179.17     7285.76    514.89 o 
 -14   1   7       14.09      135.38    172.93 o 
 -13   1   7     5475.15     5117.41    400.90 o 
 -12   1   7     7740.26     9253.68    445.20 o 
 -11   1   7       80.75      220.58    127.51 o 
 -10   1   7    13245.97    15346.29    464.62 o 
  -9   1   7      461.39      506.55    161.93 o 
  -8   1   7    12053.49    12296.53    428.20 o 
  -7   1   7     2062.19     2050.47    156.08 o 
  -6   1   7    11781.48    12098.05    399.26 o 
  -5   1   7    70665.21    73486.16   2141.18 o 
  -4   1   7       26.85       77.65     65.08 o 
  -3   1   7    20155.80    17181.63    854.34 o 
  -2   1   7      775.81      617.32    219.72 o 
  -1   1   7     4758.37     4791.56    193.93 o 
   0   1   7      401.56      161.96     54.24 o 
   1   1   7     7159.43     7258.76    240.68 o 
   2   1   7    16587.12    15503.66    522.68 o 
   3   1   7        5.11      -27.80     27.59 o 
   4   1   7    29944.58    29706.23    639.27 o 
   5   1   7       35.44      -14.89     36.96 o 
   6   1   7    12154.96    11798.89    316.29 o 
   7   1   7       36.83       77.11     46.80 o 
   8   1   7     4181.84     4122.79    187.73 o 
   9   1   7       71.20      -27.68     57.47 o 
  10   1   7     4357.14     4485.07    260.27 o 
  11   1   7        2.50       -1.30     66.63 o 
  12   1   7     4591.37     4898.55    306.08 o 
  13   1   7        1.73      -62.75     94.32 o 
  14   1   7     1855.11     1920.64    194.44 o 
  15   1   7        8.67       29.35    125.92 o 
 -16   2   7      894.23      655.36    242.98 o 
 -15   2   7     3109.42     2759.80    349.06 o 
 -14   2   7     5672.52     5612.29    607.09 o 
 -13   2   7     6560.36     6922.69    446.20 o 
 -12   2   7    11504.44    12863.76    517.47 o 
 -11   2   7     1715.08     2034.15    198.87 o 
 -10   2   7    13599.24    13342.52    485.82 o 
  -9   2   7     1440.23     1549.72    241.53 o 
  -8   2   7     8643.95     8636.54    341.10 o 
  -7   2   7      433.75      294.22     85.03 o 
  -6   2   7    16608.56    17517.57    616.21 o 
  -5   2   7     1003.12     1135.41    127.45 o 
  -4   2   7     3309.10     3729.21    280.89 o 
  -3   2   7     1633.80     1659.95    117.33 o 
  -2   2   7     6492.08     6552.81    307.37 o 
  -1   2   7    22519.90    23528.99    750.76 o 
   0   2   7     9427.70    10697.65    444.69 o 
   1   2   7     4433.36     4438.19    200.97 o 
   2   2   7     3384.05     3639.57    127.39 o 
   3   2   7    41778.46    39757.64   1000.08 o 
   4   2   7      714.19      738.69     57.41 o 
   5   2   7    95929.85    92345.62   1743.39 o 
   6   2   7      127.65       69.98     43.25 o 
   7   2   7    66148.11    61268.54   1292.49 o 
   8   2   7      239.97      187.29     60.53 o 
   9   2   7    46948.84    43582.58    975.96 o 
  10   2   7     4258.04     4032.23    203.65 o 
  11   2   7    14350.86    15642.42    446.98 o 
  12   2   7     3097.88     3159.21    243.68 o 
  13   2   7    11677.45    12033.55    635.21 o 
  14   2   7      356.57      457.75    135.46 o 
  15   2   7     4625.27     4782.27    391.72 o 
 -16   3   7      209.29       83.57    219.56 o 
 -15   3   7       88.82      233.15    197.13 o 
 -14   3   7      222.64      128.86    129.77 o 
 -13   3   7      121.81      -12.34     88.12 o 
 -12   3   7     3339.52     3583.28    391.86 o 
 -11   3   7     9379.80    10823.59    440.16 o 
 -10   3   7    15091.19    15411.84    541.90 o 
  -9   3   7     7725.44     8153.04    412.44 o 
  -8   3   7    24008.17    24669.61    677.58 o 
  -7   3   7     5517.82     5587.03    269.91 o 
  -6   3   7     8503.22     8052.13    309.37 o 
  -5   3   7      140.14      275.96     67.50 o 
  -4   3   7     9746.02    10463.04    391.85 o 
  -3   3   7     9060.35     9306.72    304.56 o 
  -2   3   7    10247.62    10540.29    329.38 o 
  -1   3   7     6313.61     6701.11    263.21 o 
   0   3   7    45974.66    48285.29   1729.66 o 
   1   3   7      234.52      273.72     45.91 o 
   2   3   7    48424.75    48517.85   1175.31 o 
   3   3   7    14687.00    14624.91    407.13 o 
   4   3   7    56680.64    55241.28   1263.59 o 
   5   3   7    31157.27    31665.16    692.24 o 
   6   3   7    43462.93    41540.79   1130.49 o 
   7   3   7     3821.29     3715.52    153.62 o 
   8   3   7     8057.84     7767.32    239.64 o 
   9   3   7        6.60      -50.73     59.60 o 
  10   3   7      802.02      589.10     96.68 o 
  11   3   7     1697.37     1369.62    130.84 o 
  12   3   7     6210.06     6606.32    391.30 o 
  13   3   7     3172.28     3393.96    234.39 o 
  14   3   7     8914.85    10335.39    781.19 o 
  15   3   7     2528.12     2649.44    437.49 o 
 -16   4   7      417.38      107.34    221.43 o 
 -15   4   7     7001.07     7534.72    407.04 o 
 -14   4   7     1021.82      963.53    144.43 o 
 -13   4   7    11647.36    11946.31    516.24 o 
 -12   4   7      539.03      469.62    129.76 o 
 -11   4   7    25099.26    26511.74   1267.27 o 
 -10   4   7     5321.52     6396.90    324.21 o 
  -9   4   7    25010.93    25986.45    791.76 o 
  -8   4   7     4654.80     4388.25    197.75 o 
  -7   4   7    27142.67    27111.43    808.80 o 
  -6   4   7     1208.72     1616.46    151.98 o 
  -5   4   7    12843.96    14071.40    448.53 o 
  -4   4   7      773.41      679.01     83.17 o 
  -3   4   7     1528.65     1412.39    103.28 o 
  -2   4   7     1669.01     1730.93    104.63 o 
  -1   4   7     1479.32     1559.03    100.99 o 
   0   4   7     3689.53     3546.85    129.83 o 
   1   4   7     5048.11     5102.42    175.62 o 
   2   4   7     4868.26     5291.98    184.33 o 
   3   4   7     4292.01     4547.16    162.25 o 
   4   4   7     6707.56     6308.11    216.51 o 
   5   4   7    75703.95    75270.23   1671.16 o 
   6   4   7    27475.14    26108.65    623.12 o 
   7   4   7    31999.58    30121.74    686.21 o 
   8   4   7    20322.94    19408.81    700.34 o 
   9   4   7    26825.77    26178.25    631.15 o 
  10   4   7     9513.64     9803.90    515.06 o 
  11   4   7    13816.56    13776.41    478.24 o 
  12   4   7     7555.61     7990.38    508.55 o 
  13   4   7     4912.27     4569.15    284.51 o 
  14   4   7     3895.90     3096.59    248.25 o 
  15   4   7     1081.23     1142.79    238.89 o 
 -16   5   7     2411.33     2476.34    258.97 o 
 -15   5   7      721.26      798.07    151.82 o 
 -14   5   7     6273.80     6549.30    529.95 o 
 -13   5   7      160.27      171.54    117.72 o 
 -12   5   7     8430.14     8673.00    519.32 o 
 -11   5   7     2476.18     2234.28    206.08 o 
 -10   5   7     3055.81     3144.84    235.42 o 
  -9   5   7     5524.83     6040.35    435.12 o 
  -8   5   7       33.06       12.63     64.03 o 
  -7   5   7    21311.88    21036.04    654.08 o 
  -6   5   7       10.55      113.76     67.17 o 
  -5   5   7    15298.36    15796.36    494.04 o 
  -4   5   7    10939.34    10511.17    350.30 o 
  -3   5   7    16366.74    16836.22    499.66 o 
  -2   5   7     4296.70     4207.17    145.90 o 
  -1   5   7      799.82      890.86     60.64 o 
   0   5   7    29203.44    28357.16    679.88 o 
   1   5   7     5819.90     6092.22    191.16 o 
   2   5   7    71440.56    74770.47   1570.94 o 
   3   5   7    62817.70    67071.27   1420.97 o 
   4   5   7     6970.05     6723.64    222.79 o 
   5   5   7    24022.88    25149.62    585.60 o 
   6   5   7      905.77      721.63    106.53 o 
   7   5   7     2290.39     2478.36    136.30 o 
   8   5   7     1196.86     1093.71     96.13 o 
   9   5   7      616.91      599.05     87.41 o 
  10   5   7      159.24       78.89     66.12 o 
  11   5   7      525.04      396.67     89.33 o 
  12   5   7     1159.87      861.51    166.92 o 
  13   5   7      789.22      409.26    148.27 o 
  14   5   7      207.80      199.67    155.43 o 
  15   5   7      504.28      386.97    198.15 o 
 -15   6   7      296.15      343.47    140.55 o 
 -14   6   7       50.17       86.64    146.33 o 
 -13   6   7      832.85      658.60    221.39 o 
 -12   6   7     1096.13      595.14    149.49 o 
 -11   6   7      807.43      312.49    185.21 o 
 -10   6   7     3197.61     3344.90    298.88 o 
  -9   6   7     8065.10     8129.88    358.89 o 
  -8   6   7    18707.36    18049.69    650.34 o 
  -7   6   7    28552.60    27362.91    815.80 o 
  -6   6   7    60655.79    59573.38   1598.78 o 
  -5   6   7    76755.84    79259.86   2080.77 o 
  -4   6   7   169564.56   170703.27   4340.30 o 
  -3   6   7   142570.30   147221.28   4119.97 o 
  -2   6   7   136051.00   129496.57   2651.74 o 
  -1   6   7    66537.80    68277.89   1429.92 o 
   0   6   7   145547.38   140835.69   3137.06 o 
   1   6   7    19564.01    19675.83    492.86 o 
   2   6   7    94545.99    97237.38   2027.12 o 
   3   6   7     2673.76     2344.68    143.69 o 
   4   6   7     2747.13     2644.67    130.99 o 
   5   6   7       46.84       24.19     44.02 o 
   6   6   7      408.30      276.19     65.70 o 
   7   6   7     3145.20     3011.51    164.17 o 
   8   6   7     4381.33     4450.89    217.96 o 
   9   6   7      348.23      202.21     80.46 o 
  10   6   7     5497.20     5945.82    309.62 o 
  11   6   7      801.39      405.68    144.95 o 
  12   6   7     1423.54      833.60    168.05 o 
  13   6   7       64.56       34.83    134.67 o 
  14   6   7        2.87       61.41    148.75 o 
 -15   7   7     4006.56     4058.44    327.13 o 
 -14   7   7      954.12      532.59    192.99 o 
 -13   7   7     6269.97     5981.61    562.18 o 
 -12   7   7       82.04       36.30    122.76 o 
 -11   7   7     3376.37     3070.23    484.91 o 
 -10   7   7     1424.20      960.31    249.18 o 
  -9   7   7     3249.85     3432.96    216.32 o 
  -8   7   7     9165.77     9229.18    369.59 o 
  -7   7   7      171.38      110.88     70.31 o 
  -6   7   7    32703.16    32027.41    915.23 o 
  -5   7   7      122.05       85.82     63.75 o 
  -4   7   7    25776.25    25640.69    732.40 o 
  -3   7   7      370.91      376.23     52.54 o 
  -2   7   7    20379.45    21590.93    496.65 o 
  -1   7   7    38303.53    42041.62    906.49 o 
   0   7   7     1396.67     1779.20    111.38 o 
   1   7   7    33172.29    32043.27    954.60 o 
   2   7   7     2654.65     2904.45    143.03 o 
   3   7   7    15274.75    14943.10    420.58 o 
   4   7   7     8921.03     8605.31    254.69 o 
   5   7   7     7809.56     8053.08    301.23 o 
   6   7   7     5899.90     6080.75    217.12 o 
   7   7   7     2996.91     3265.79    171.02 o 
   8   7   7      106.34       55.25     76.50 o 
   9   7   7      262.89      109.97     88.28 o 
  10   7   7       21.08       28.28     87.63 o 
  11   7   7        2.59      -45.51    102.86 o 
  12   7   7       29.45       29.91    113.82 o 
  13   7   7      676.30      357.45    137.62 o 
  14   7   7      105.93      318.90    168.49 o 
 -15   8   7      135.73       50.33    179.51 o 
 -14   8   7    10195.50    10009.71    629.43 o 
 -13   8   7     3119.73     3094.49    317.37 o 
 -12   8   7    13717.06    14398.38    757.91 o 
 -11   8   7     3832.01     3973.61    326.65 o 
 -10   8   7    13600.51    12691.91    552.82 o 
  -9   8   7     3196.30     3133.18    204.81 o 
  -8   8   7     4228.23     4303.62    251.29 o 
  -7   8   7     7663.97     7748.74    593.01 o 
  -6   8   7     2354.53     2576.35    253.59 o 
  -5   8   7     3337.75     3387.47    341.36 o 
  -4   8   7     1287.84     1188.62     96.01 o 
  -3   8   7     2861.27     3091.37    157.93 o 
  -2   8   7     4869.60     4947.19    162.63 o 
  -1   8   7    17383.60    18108.01    527.71 o 
   0   8   7     1341.21     1407.71    133.53 o 
   1   8   7    30876.29    32054.78    962.97 o 
   2   8   7     9234.58     9234.47    291.66 o 
   3   8   7     5025.51     5580.15    299.55 o 
   4   8   7    32559.78    32967.72    830.39 o 
   5   8   7     5296.80     5291.77    250.82 o 
   6   8   7    35469.73    32994.00    832.38 o 
   7   8   7     8173.55     8213.20    303.63 o 
   8   8   7    44235.26    43039.01   1152.98 o 
   9   8   7     5765.73     5706.93    295.14 o 
  10   8   7    37510.99    38712.89   1083.79 o 
  11   8   7     1272.25      849.98    153.68 o 
  12   8   7    10874.86    11036.34    639.29 o 
  13   8   7     1427.81     1302.40    183.31 o 
  14   8   7     4756.95     4258.06    301.22 o 
 -15   9   7       15.34       29.23    192.54 o 
 -14   9   7       91.03      -93.40    179.61 o 
 -13   9   7     1708.93     1555.76    246.79 o 
 -12   9   7       16.98       37.23    145.84 o 
 -11   9   7     7572.97     7046.70    543.60 o 
 -10   9   7       63.34       18.02    119.60 o 
  -9   9   7    15404.99    14612.17    484.28 o 
  -8   9   7       91.05       28.34     80.64 o 
  -7   9   7    10280.17    10584.58    391.70 o 
  -6   9   7     1855.62     1915.40    149.07 o 
  -5   9   7    10942.11    11404.01    323.52 o 
  -4   9   7     6715.67     6939.78    211.17 o 
  -3   9   7     7919.05     8699.16    294.40 o 
  -2   9   7      267.06      194.11     56.32 o 
  -1   9   7    71653.87    74398.05   1886.18 o 
   0   9   7        3.73       50.36     53.12 o 
   1   9   7    68354.88    65907.97   1864.49 o 
   2   9   7       87.09      100.05     59.79 o 
   3   9   7   101339.31   104721.52   2396.41 o 
   4   9   7      452.01      389.73     78.54 o 
   5   9   7    26450.73    26224.63    841.68 o 
   6   9   7      568.43      557.60    100.40 o 
   7   9   7    12123.52    12360.08    433.03 o 
   8   9   7      335.22      264.68     93.99 o 
   9   9   7      166.05       62.10     84.95 o 
  10   9   7      221.58      198.63    107.06 o 
  11   9   7     8976.40     9354.88    416.14 o 
  12   9   7       35.67      113.40    137.19 o 
  13   9   7     8344.67     9387.55   1085.81 o 
  14   9   7      158.37      108.11    156.15 o 
 -15  10   7      944.57      864.43    330.95 o 
 -14  10   7     7211.94     6910.58    822.48 o 
 -13  10   7     6678.92     6229.67    499.94 o 
 -12  10   7    13660.91    13964.87    746.10 o 
 -11  10   7    12945.68    12059.16    704.02 o 
 -10  10   7    13862.43    13861.19    523.51 o 
  -9  10   7    16935.37    17430.67    551.46 o 
  -8  10   7     2462.53     2666.20    297.09 o 
  -7  10   7     8986.27     9577.93    363.73 o 
  -6  10   7     6307.54     5933.15    388.62 o 
  -5  10   7     4718.64     4860.19    199.73 o 
  -4  10   7     1742.54     1904.13    124.23 o 
  -3  10   7      173.80      193.67     58.06 o 
  -2  10   7     1507.41     1665.32    124.36 o 
  -1  10   7    10497.97     9887.17    344.91 o 
   0  10   7      404.36      253.62     80.45 o 
   1  10   7     3198.00     3125.41    210.06 o 
   2  10   7     5869.87     5567.72    260.39 o 
   3  10   7      598.15      523.64     82.15 o 
   4  10   7    36832.59    37653.21    948.37 o 
   5  10   7     4674.53     4461.98    241.48 o 
   6  10   7    32958.82    32476.97    856.86 o 
   7  10   7       69.92       48.28     71.06 o 
   8  10   7    28694.85    29573.30    790.92 o 
   9  10   7       47.50       37.95     89.46 o 
  10  10   7    26659.37    26646.96   1234.40 o 
  11  10   7      556.71      294.87    126.73 o 
  12  10   7    14648.35    15865.63    628.68 o 
  13  10   7       61.88       63.66    153.86 o 
  14  10   7     5657.75     5778.07    404.69 o 
 -14  11   7     2313.24     1986.67    362.67 o 
 -13  11   7     1690.72     1890.26    391.48 o 
 -12  11   7      775.25     1198.35    287.54 o 
 -11  11   7    11013.16    11922.67    685.30 o 
 -10  11   7     1401.85     1198.56    229.48 o 
  -9  11   7     2043.86     1801.24    202.38 o 
  -8  11   7     1249.40     1129.45    286.45 o 
  -7  11   7     6641.11     6715.62    353.22 o 
  -6  11   7     6866.38     6607.12    337.63 o 
  -5  11   7     1885.39     1800.36    156.67 o 
  -4  11   7    15714.74    17299.65    483.15 o 
  -3  11   7      348.69      231.97     66.47 o 
  -2  11   7     6391.15     6188.04    279.30 o 
  -1  11   7     8947.56     9578.24    388.54 o 
   0  11   7     2931.31     3003.63    340.01 o 
   1  11   7    14714.36    13584.84    509.17 o 
   2  11   7       39.15       16.38     63.81 o 
   3  11   7    10078.90     9674.65    376.38 o 
   4  11   7     5995.57     6150.25    340.20 o 
   5  11   7    10124.37    11865.96    427.38 o 
   6  11   7     3929.92     3704.26    208.78 o 
   7  11   7     4051.04     4357.14    241.50 o 
   8  11   7      434.68      288.56     96.37 o 
   9  11   7       14.98      -75.94     96.80 o 
  10  11   7      175.08       72.50    110.25 o 
  11  11   7     1458.20     1040.80    203.58 o 
  12  11   7      217.95       29.96    137.92 o 
  13  11   7     1593.82     1421.70    236.67 o 
 -14  12   7      115.48       63.87    255.49 o 
 -13  12   7      499.11      695.45    269.15 o 
 -12  12   7      153.85       34.95    206.84 o 
 -11  12   7       24.91       60.98    189.81 o 
 -10  12   7    13433.07    12682.31    532.37 o 
  -9  12   7     2262.13     1954.93    266.16 o 
  -8  12   7    19961.21    20710.00    789.09 o 
  -7  12   7     7008.61     6753.54    364.82 o 
  -6  12   7    53204.69    57658.48   1646.99 o 
  -5  12   7    15544.94    16388.54    501.81 o 
  -4  12   7    98415.38   101451.47   2320.09 o 
  -3  12   7    11722.57    12740.96    385.78 o 
  -2  12   7   119459.26   119156.13   2708.95 o 
  -1  12   7      974.63      728.74    166.22 o 
   0  12   7    92585.47    98249.22   3073.12 o 
   1  12   7     3730.68     3478.89    286.27 o 
   2  12   7    32205.38    33984.65   1082.19 o 
   3  12   7      259.12      188.62     78.76 o 
   4  12   7     9715.60    10368.68    576.07 o 
   5  12   7      402.37      239.24     83.17 o 
   6  12   7      441.28      266.67     98.37 o 
   7  12   7      140.54      150.10     92.04 o 
   8  12   7      257.37      194.55     95.87 o 
   9  12   7     1929.43     2242.29    249.98 o 
  10  12   7     3599.45     4733.96    336.42 o 
  11  12   7     1769.80     1561.81    360.63 o 
  12  12   7     2926.35     2783.93    296.44 o 
  13  12   7      170.81     -213.09    159.03 o 
 -14  13   7     2931.25     2198.25    433.84 o 
 -13  13   7        3.85     -110.11    212.72 o 
 -12  13   7     2106.34     2222.02    398.14 o 
 -11  13   7     4218.16     4544.92    492.16 o 
 -10  13   7     2555.71     2223.56    235.34 o 
  -9  13   7     3681.06     3566.82    279.78 o 
  -8  13   7       56.91       11.58    114.40 o 
  -7  13   7    14058.72    14216.24    893.55 o 
  -6  13   7     1131.65     1018.14    170.46 o 
  -5  13   7     8227.76     8026.77    320.19 o 
  -4  13   7     3785.72     3533.99    189.79 o 
  -3  13   7      580.47      409.23     83.66 o 
  -2  13   7     7175.84     6867.80    264.01 o 
  -1  13   7      508.85      468.12    102.09 o 
   0  13   7    16113.98    18249.49    649.29 o 
   1  13   7     2988.08     2983.36    325.79 o 
   2  13   7    10678.83    11882.80    497.75 o 
   3  13   7     8038.02     8099.02    409.14 o 
   4  13   7     3370.01     3311.05    237.36 o 
   5  13   7     7408.38     7280.86    353.58 o 
   6  13   7      283.46      188.87    106.03 o 
   7  13   7       30.49      -25.14     83.22 o 
   8  13   7      255.37       37.64     99.93 o 
   9  13   7      150.44      202.09    134.46 o 
  10  13   7      180.15      128.49    138.01 o 
  11  13   7      140.27      160.13    133.71 o 
  12  13   7      363.10      334.96    177.45 o 
  13  13   7     1260.97      921.35    232.98 o 
 -13  14   7     6461.76     8273.64   1408.80 o 
 -12  14   7       24.04      192.94    282.79 o 
 -11  14   7     8186.52     8305.20    498.92 o 
 -10  14   7      411.53      339.08    143.84 o 
  -9  14   7    10912.40    11742.92    512.62 o 
  -8  14   7       39.10       11.31    116.88 o 
  -7  14   7     3819.73     3803.28    288.78 o 
  -6  14   7      434.09      329.52    113.00 o 
  -5  14   7      145.00       84.75     90.98 o 
  -4  14   7       17.45       47.24     66.77 o 
  -3  14   7     1352.93     1502.19    151.85 o 
  -2  14   7     2009.20     1853.96    168.28 o 
  -1  14   7     6080.94     5950.81    303.90 o 
   0  14   7     6722.85     7279.65    421.69 o 
   1  14   7     4228.46     4024.05    420.62 o 
   2  14   7    20462.05    21354.52    692.70 o 
   3  14   7      627.47      483.05    112.66 o 
   4  14   7    49708.77    48975.33   1383.70 o 
   5  14   7    10720.97     9801.90    577.57 o 
   6  14   7    31041.86    31208.54    967.28 o 
   7  14   7     9057.67     9330.77    436.56 o 
   8  14   7    17198.75    17813.07    653.52 o 
   9  14   7    12328.85    12080.67    654.62 o 
  10  14   7     9762.69    10920.57    558.05 o 
  11  14   7     2626.15     2549.60    412.07 o 
  12  14   7     9409.73     9752.94    847.11 o 
 -13  15   7       58.84      -63.92    236.46 o 
 -12  15   7     1418.21     1752.11    317.12 o 
 -11  15   7      503.48      538.77    180.75 o 
 -10  15   7     3495.45     3410.36    294.35 o 
  -9  15   7     3506.01     3054.45    270.33 o 
  -8  15   7     6292.47     6727.13    751.38 o 
  -7  15   7     4074.58     3725.71    407.71 o 
  -6  15   7     8447.85     8589.18    392.23 o 
  -5  15   7     1236.57      901.68    155.04 o 
  -4  15   7       43.77       -3.79     77.05 o 
  -3  15   7      792.69      573.19    108.41 o 
  -2  15   7     6992.40     6887.10    334.99 o 
  -1  15   7    11794.81    11506.02    666.63 o 
   0  15   7    13461.03    14022.92    502.28 o 
   1  15   7    28223.62    29377.59    982.70 o 
   2  15   7    33393.16    34096.86   1017.63 o 
   3  15   7    25147.13    25901.14    931.08 o 
   4  15   7    29758.50    29486.07    917.65 o 
   5  15   7    17895.10    18588.62    652.46 o 
   6  15   7     6692.94     7139.90    380.02 o 
   7  15   7     4562.23     3992.30    372.35 o 
   8  15   7     5787.82     5458.89    373.20 o 
   9  15   7     1205.99      715.93    258.16 o 
  10  15   7       92.56      121.07    147.03 o 
  11  15   7     1491.43     1212.13    455.93 o 
  12  15   7     3215.30     2960.07    410.95 o 
 -13  16   7      504.12      473.16    284.95 o 
 -12  16   7    11047.97    10703.62    818.50 o 
 -11  16   7       21.74      224.02    161.68 o 
 -10  16   7    15741.30    16608.44    717.14 o 
  -9  16   7     1215.56     1246.79    256.57 o 
  -8  16   7    19752.05    21849.69   1410.15 o 
  -7  16   7      731.84      381.16    131.37 o 
  -6  16   7    16236.75    16543.62   1075.30 o 
  -5  16   7      604.94      516.99    146.11 o 
  -4  16   7     1396.47     1362.01    181.73 o 
  -3  16   7      105.22       36.19     86.26 o 
  -2  16   7     3230.46     3333.69    235.15 o 
  -1  16   7     4236.85     3958.56    259.23 o 
   0  16   7      806.39      542.07    116.66 o 
   1  16   7     8624.20     8839.40    537.63 o 
   2  16   7      187.79      113.65     92.14 o 
   3  16   7     9575.60     9646.82    616.62 o 
   4  16   7      378.43      113.55     89.84 o 
   5  16   7    12945.78    12614.10    557.22 o 
   6  16   7     6926.24     6196.88    362.22 o 
   7  16   7    16650.48    16606.93    637.89 o 
   8  16   7    12742.06    12464.88    546.88 o 
   9  16   7     6937.07     8090.13    786.23 o 
  10  16   7     6496.68     7324.70    605.18 o 
  11  16   7     5905.87     6608.61    587.54 o 
  12  16   7     1969.49     1777.19    343.04 o 
 -12  17   7      967.82      786.34    275.30 o 
 -11  17   7     1072.46     1148.92    224.34 o 
 -10  17   7     4002.58     3553.03    569.08 o 
  -9  17   7       51.97      -74.26    136.68 o 
  -8  17   7     8419.70     9702.50    677.11 o 
  -7  17   7      759.61      590.03    180.14 o 
  -6  17   7     3549.26     3310.52    321.56 o 
  -5  17   7     5892.48     5729.37    413.65 o 
  -4  17   7     7726.77     7714.38    370.78 o 
  -3  17   7     9781.08    10404.73    478.84 o 
  -2  17   7     1261.91     1011.69    181.46 o 
  -1  17   7     2350.40     2257.74    204.06 o 
   0  17   7     9784.34    10059.77    433.32 o 
   1  17   7     2226.44     1775.81    217.86 o 
   2  17   7     7263.03     6910.21    425.41 o 
   3  17   7       90.49       56.22     94.29 o 
   4  17   7     3435.64     2644.00    273.62 o 
   5  17   7      426.27      354.07    126.90 o 
   6  17   7     8969.22     7748.86    412.63 o 
   7  17   7     1220.78      521.54    151.60 o 
   8  17   7        8.29      -39.08    148.30 o 
   9  17   7       18.40       53.77    132.91 o 
  10  17   7       52.13      -20.37    154.17 o 
  11  17   7       19.03       89.66    197.74 o 
 -11  18   7     1663.85     1637.77    243.13 o 
 -10  18   7      687.07      530.41    178.24 o 
  -9  18   7     9992.15    10017.58    497.25 o 
  -8  18   7     4991.64     5618.65    499.80 o 
  -7  18   7    20825.71    23191.65    967.06 o 
  -6  18   7     9254.24     9241.83    571.88 o 
  -5  18   7    51843.59    54053.34   2481.61 o 
  -4  18   7     5622.92     6102.62    339.07 o 
  -3  18   7    88029.38    90926.13   2393.35 o 
  -2  18   7     5787.49     6017.25    338.75 o 
  -1  18   7    54810.98    55404.75   1547.60 o 
   0  18   7     7003.99     7878.75    479.33 o 
   1  18   7    30566.33    32217.73   1115.58 o 
   2  18   7     1065.72     1493.70    191.57 o 
   3  18   7     4299.94     3922.14    297.91 o 
   4  18   7     3974.11     3822.86    296.14 o 
   5  18   7      555.03      406.25    159.07 o 
   6  18   7     2113.51     1830.06    213.71 o 
   7  18   7     7551.87     8354.56    652.45 o 
   8  18   7       18.94     -165.49    140.49 o 
   9  18   7     5824.20     5574.14    426.18 o 
  10  18   7       71.26      211.24    180.80 o 
 -11  19   7      206.88        5.61    177.10 o 
 -10  19   7     3280.18     2845.31    412.20 o 
  -9  19   7      193.97      140.67    154.25 o 
  -8  19   7     1607.71      881.84    329.46 o 
  -7  19   7     4197.65     3969.03    370.65 o 
  -6  19   7      722.89      911.93    200.43 o 
  -5  19   7    11559.72    11696.50    608.29 o 
  -4  19   7     4364.85     4345.03    429.74 o 
  -3  19   7    14166.13    14129.82    545.84 o 
  -2  19   7      340.71      241.93    112.59 o 
  -1  19   7     2460.73     2632.50    245.34 o 
   0  19   7     2561.98     2358.95    231.86 o 
   1  19   7      280.78      209.25    136.33 o 
   2  19   7    11173.81    10694.21    498.56 o 
   3  19   7      152.69      153.75    118.42 o 
   4  19   7     5644.93     5680.26    368.38 o 
   5  19   7      766.77      870.55    202.97 o 
   6  19   7     3230.54     2904.75    313.70 o 
   7  19   7      534.48      314.85    149.83 o 
   8  19   7      998.60      387.64    184.56 o 
   9  19   7       12.16       -6.84    160.52 o 
  10  19   7       42.91      -50.03    174.96 o 
 -10  20   7     3478.88     3784.97    402.74 o 
  -9  20   7     3991.22     3472.22    456.89 o 
  -8  20   7      708.44      281.70    168.48 o 
  -7  20   7      296.14      171.31    149.10 o 
  -6  20   7      154.04        9.28    131.38 o 
  -5  20   7      194.58       61.51    145.47 o 
  -4  20   7      330.24      294.87    143.74 o 
  -3  20   7     1458.21     1128.60    174.54 o 
  -2  20   7     3440.62     3377.34    271.57 o 
  -1  20   7      167.22      158.14    125.67 o 
   0  20   7     8687.31     9041.87    449.62 o 
   1  20   7     5658.38     6421.61    390.46 o 
   2  20   7     2765.66     3046.92    400.63 o 
   3  20   7     6380.91     6826.46    510.13 o 
   4  20   7     1709.63     1338.10    272.52 o 
   5  20   7    11234.69    12211.11    630.56 o 
   6  20   7      751.49      483.64    278.55 o 
   7  20   7    20690.14    21233.59    894.00 o 
   8  20   7      378.40      326.86    184.23 o 
   9  20   7    13779.89    14236.94    712.08 o 
  -9  21   7      898.36      909.29    254.75 o 
  -8  21   7     4091.97     4583.86    443.67 o 
  -7  21   7      322.64      150.94    151.49 o 
  -6  21   7     1810.21     1234.31    447.00 o 
  -5  21   7       50.13       52.47    138.52 o 
  -4  21   7       12.00       22.41    125.05 o 
  -3  21   7      147.07       99.98    116.45 o 
  -2  21   7     3986.82     3783.66    300.24 o 
  -1  21   7     2509.71     2105.21    233.08 o 
   0  21   7    20187.27    20596.48    744.67 o 
   1  21   7     3635.93     3868.04    283.93 o 
   2  21   7    27410.92    29993.07    999.82 o 
   3  21   7      777.53      567.84    163.90 o 
   4  21   7    19992.00    21376.19    931.33 o 
   5  21   7     1723.84     1077.39    288.90 o 
   6  21   7     9059.79     9773.26    582.34 o 
   7  21   7      658.46      534.40    186.24 o 
   8  21   7     1002.93      991.98    226.20 o 
  -8  22   7     2609.90     1850.05    442.76 o 
  -7  22   7     3390.36     2857.15    348.17 o 
  -6  22   7      550.93       67.62    162.68 o 
  -5  22   7     1682.84     1439.42    267.44 o 
  -4  22   7      430.69      115.16    157.35 o 
  -3  22   7     1317.61      683.66    170.37 o 
  -2  22   7      192.33       39.81    132.70 o 
  -1  22   7     1012.43      731.13    176.23 o 
   0  22   7      370.40      198.59    150.33 o 
   1  22   7     2216.25     1660.07    207.89 o 
   2  22   7      433.42      332.40    153.25 o 
   3  22   7     2510.74     2060.07    265.37 o 
   4  22   7      633.69      337.14    174.79 o 
   5  22   7     6787.82     6338.26    480.47 o 
   6  22   7     1504.39     1239.23    303.72 o 
   7  22   7    12936.55    12454.64    799.62 o 
  -7  23   7     6054.01     5611.67    596.11 o 
  -6  23   7        4.41      -83.78    155.47 o 
  -5  23   7     5806.28     5318.78    570.48 o 
  -4  23   7      794.12      755.06    223.85 o 
  -3  23   7     3685.31     3016.46    333.85 o 
  -2  23   7      679.58      617.19    179.20 o 
  -1  23   7      213.70      130.89    140.31 o 
   0  23   7     6244.46     5990.29    367.69 o 
   1  23   7      296.52      126.31    127.14 o 
   2  23   7     5220.87     5234.72    434.67 o 
   3  23   7     1953.15     1644.61    271.59 o 
   4  23   7     3174.76     3144.96    391.49 o 
   5  23   7     2950.03     2562.24    335.57 o 
   6  23   7     1076.13      938.15    234.14 o 
  -6  24   7    11684.68    11160.18    679.03 o 
  -5  24   7    21864.32    21671.80    995.87 o 
  -4  24   7    11710.44    13473.19    892.07 o 
  -3  24   7    21123.09    23454.48    939.10 o 
  -2  24   7    12075.95    14088.49    669.82 o 
  -1  24   7    22500.90    25662.20    911.86 o 
   0  24   7     6500.30     6344.83    393.93 o 
   1  24   7    14662.26    16586.47    714.47 o 
   2  24   7     1147.19      454.75    187.68 o 
   3  24   7     3921.97     3623.52    456.04 o 
   4  24   7       26.48        0.09    158.76 o 
   5  24   7      344.99      361.31    201.06 o 
  -4  25   7     2394.07     2191.97    316.06 o 
  -3  25   7     1524.60     1034.83    255.50 o 
  -2  25   7     1152.71      952.94    211.75 o 
  -1  25   7     1546.88     1329.63    298.89 o 
   0  25   7       32.07        5.41    165.78 o 
   1  25   7     2005.65     1221.43    245.72 o 
   2  25   7      524.27      398.40    197.52 o 
   3  25   7      997.26      537.59    209.24 o 
 -16   0   8        3.39      262.10    321.55 o 
 -14   0   8      897.97      650.72    306.71 o 
 -12   0   8     2654.49     2215.88    381.31 o 
 -10   0   8    21043.20    21632.94   1212.50 o 
  -8   0   8    33630.57    38065.54   1142.58 o 
  -6   0   8   121360.10   123755.96   3984.14 o 
  -4   0   8   257137.19   225993.75  13697.77 o 
  -2   0   8   142561.89   136387.02   5750.98 o 
   0   0   8    57206.44    53482.70   4219.38 o 
   2   0   8    15201.13    16072.20    747.87 o 
   4   0   8     6457.55     6786.98    279.48 o 
   6   0   8    10142.90    10585.39    464.72 o 
   8   0   8     6549.81     6735.04    450.45 o 
  10   0   8     9546.22    10149.33    465.20 o 
  12   0   8      565.75      531.06    171.08 o 
  14   0   8      734.44      523.11    199.37 o 
 -16   1   8     7948.53     7852.72    555.90 o 
 -15   1   8       22.56       78.62    193.71 o 
 -14   1   8     5222.36     5917.28    578.42 o 
 -13   1   8      376.79      262.07    170.04 o 
 -12   1   8       49.09     -141.41    138.09 o 
 -11   1   8    16315.64    16747.55    726.34 o 
 -10   1   8       29.81       -0.90     68.68 o 
  -9   1   8     2362.48     2349.69    337.37 o 
  -8   1   8     1658.54     1646.25    147.41 o 
  -7   1   8    14236.45    14583.47    472.89 o 
  -6   1   8    24563.32    26155.67    745.49 o 
  -5   1   8     2556.64     3201.32    483.72 o 
  -4   1   8    53348.00    58065.61   1694.41 o 
  -3   1   8      192.76       40.59     64.75 o 
  -2   1   8     9860.94    10226.13    367.73 o 
  -1   1   8     3286.07     3659.87    199.55 o 
   0   1   8    33120.55    34429.51   1251.17 o 
   1   1   8     8074.38     8011.62    236.29 o 
   2   1   8     2291.04     2393.06    115.37 o 
   3   1   8    15748.20    16493.90    379.08 o 
   4   1   8     2534.77     2875.64    120.41 o 
   5   1   8    28522.14    28126.52    669.15 o 
   6   1   8     2768.99     2938.36    152.84 o 
   7   1   8     3946.82     3586.32    244.20 o 
   8   1   8     3143.31     3054.21    165.88 o 
   9   1   8     3573.20     3321.60    204.92 o 
  10   1   8      891.61      415.39    127.76 o 
  11   1   8     4397.53     4587.72    227.87 o 
  12   1   8      147.37       31.61     84.25 o 
  13   1   8     3693.89     4073.85    264.62 o 
  14   1   8        4.19       79.13    123.06 o 
  15   1   8      673.08      585.34    154.92 o 
 -16   2   8     2880.41     2804.33    354.54 o 
 -15   2   8     2035.45     1574.03    307.32 o 
 -14   2   8     3055.49     2877.09    329.35 o 
 -13   2   8     7518.70     6381.38    601.81 o 
 -12   2   8      144.97      124.68    106.42 o 
 -11   2   8    23227.03    25475.32    705.43 o 
 -10   2   8     2773.94     3201.73    420.19 o 
  -9   2   8    10162.98    10722.93    407.15 o 
  -8   2   8      973.05      888.78    217.33 o 
  -7   2   8    14063.69    15312.88    598.43 o 
  -6   2   8      616.87      693.38    111.85 o 
  -5   2   8     1223.46     1043.38    137.47 o 
  -4   2   8      108.22      144.19     55.34 o 
  -3   2   8     6714.75     7221.55    251.33 o 
  -2   2   8     4453.64     4226.95    163.42 o 
  -1   2   8     3146.21     3249.33    132.18 o 
   0   2   8     9184.51     9294.80    389.16 o 
   1   2   8     8142.08     7994.24    241.28 o 
   2   2   8    39965.41    39745.70    906.23 o 
   3   2   8     3909.11     3996.88    171.72 o 
   4   2   8   150343.75   145197.70   2832.97 o 
   5   2   8     2264.60     2060.70    117.25 o 
   6   2   8    67982.19    64993.37   1356.39 o 
   7   2   8     2933.99     2665.80    143.18 o 
   8   2   8    44546.16    43124.14   1084.73 o 
   9   2   8    11291.59    10330.45    370.36 o 
  10   2   8    23947.95    23277.15    593.80 o 
  11   2   8     1240.03     1026.39    175.66 o 
  12   2   8    15515.97    16693.92    670.93 o 
  13   2   8      581.08      408.95    114.50 o 
  14   2   8     5169.10     5389.33    523.97 o 
  15   2   8        5.29       81.62    149.51 o 
 -16   3   8       11.38     -130.52    231.88 o 
 -15   3   8        0.26     -160.71    191.50 o 
 -14   3   8       14.24       43.39    186.95 o 
 -13   3   8      306.79       69.73     91.46 o 
 -12   3   8     1272.50     1113.76    162.54 o 
 -11   3   8     4688.64     4833.38    321.68 o 
 -10   3   8     7065.22     7518.91    342.81 o 
  -9   3   8    15340.50    16030.76    543.68 o 
  -8   3   8     1304.86     1125.43    148.74 o 
  -7   3   8     5458.58     5726.86    264.34 o 
  -6   3   8     1551.41     1482.76    143.66 o 
  -5   3   8    10608.47    10296.98    353.80 o 
  -4   3   8     5210.83     5860.64    230.57 o 
  -3   3   8     1873.68     2243.40    131.05 o 
  -2   3   8    60215.43    58496.39   1508.44 o 
  -1   3   8    89866.01    89415.25   2095.86 o 
   0   3   8     7184.80     6940.19    241.83 o 
   1   3   8    47903.65    47103.85   1144.31 o 
   2   3   8    13717.19    13046.31    339.85 o 
   3   3   8   101005.50   102211.95   2421.71 o 
   4   3   8    22747.96    23876.28    584.68 o 
   5   3   8    65729.39    65874.12   1273.13 o 
   6   3   8     8072.80     8268.62    230.76 o 
   7   3   8     4464.84     4326.66    172.83 o 
   8   3   8     2081.30     1993.08    132.63 o 
   9   3   8     1245.65     1014.82    148.88 o 
  10   3   8       14.95       87.52     70.36 o 
  11   3   8     4670.44     5057.00    235.95 o 
  12   3   8     3936.70     4054.12    320.61 o 
  13   3   8    10133.50    11497.01    610.78 o 
  14   3   8     2746.24     2873.23    264.34 o 
  15   3   8     7711.43     8778.95    540.06 o 
 -16   4   8     3271.57     2993.64    401.52 o 
 -15   4   8      398.36      167.18    218.27 o 
 -14   4   8    11763.18    12607.73    451.55 o 
 -13   4   8      359.82      329.65    145.19 o 
 -12   4   8    19049.21    20912.55    710.17 o 
 -11   4   8     1190.66     1260.91    308.21 o 
 -10   4   8    24355.91    25293.17    985.82 o 
  -9   4   8     4408.52     4840.28    308.82 o 
  -8   4   8    12453.81    12349.08    512.17 o 
  -7   4   8     1262.61      804.75    193.32 o 
  -6   4   8     8136.52     7914.22    336.33 o 
  -5   4   8      365.12      314.33     95.83 o 
  -4   4   8     2947.02     2920.45    159.52 o 
  -3   4   8    11053.64    11273.78    362.10 o 
  -2   4   8      989.84      992.86    112.44 o 
  -1   4   8    12721.53    12492.50    349.62 o 
   0   4   8      810.49      742.80     79.93 o 
   1   4   8    24518.57    24376.45    700.20 o 
   2   4   8     9588.93     9682.79    293.34 o 
   3   4   8    11563.47    10835.64    354.82 o 
   4   4   8    21309.76    21592.18    547.62 o 
   5   4   8    60488.43    58733.33   1330.63 o 
   6   4   8    28837.56    27793.82    631.22 o 
   7   4   8    24496.54    23287.55    582.60 o 
   8   4   8    38538.66    36547.95    773.75 o 
   9   4   8    13734.78    13430.49    372.78 o 
  10   4   8    27870.54    27520.25    673.40 o 
  11   4   8     7727.12     7678.46    308.04 o 
  12   4   8     7698.91     8263.50    481.40 o 
  13   4   8     4278.79     4188.91    273.68 o 
  14   4   8     2673.25     2359.68    398.37 o 
 -15   5   8     2684.33     2645.25    213.26 o 
 -14   5   8      168.91       26.34    152.25 o 
 -13   5   8     4142.38     4364.47    299.52 o 
 -12   5   8      548.04      252.41    165.85 o 
 -11   5   8     3933.76     3869.97    437.52 o 
 -10   5   8     4390.81     4815.86    444.64 o 
  -9   5   8      689.26      359.15    118.51 o 
  -8   5   8    12253.05    11611.97    431.33 o 
  -7   5   8     2440.99     2965.24    194.58 o 
  -6   5   8    16672.49    16732.79    533.19 o 
  -5   5   8    11554.68    11483.30    390.67 o 
  -4   5   8    25354.23    25228.67    726.47 o 
  -3   5   8     7501.48     7378.41    265.64 o 
  -2   5   8      599.69      634.93     72.24 o 
  -1   5   8    11539.15    11602.79    331.49 o 
   0   5   8     1476.24     1215.83    161.39 o 
   1   5   8    14052.11    14550.95    405.91 o 
   2   5   8    38709.38    39435.34    917.99 o 
   3   5   8     3409.06     2922.48    139.57 o 
   4   5   8    23971.42    26305.52    697.60 o 
   5   5   8     7289.45     7794.98    239.75 o 
   6   5   8     5045.87     4942.30    204.44 o 
   7   5   8     1624.15     1363.16    128.53 o 
   8   5   8       21.38      -32.97     64.39 o 
   9   5   8        1.33       12.59     70.13 o 
  10   5   8      667.08      566.51    102.89 o 
  11   5   8      268.07      194.39    100.99 o 
  12   5   8      927.21      351.21    131.82 o 
  13   5   8      619.33      930.38    267.50 o 
  14   5   8      213.03      108.53    148.92 o 
 -15   6   8      115.07      163.13    135.68 o 
 -14   6   8      556.85      274.06    150.82 o 
 -13   6   8       98.01       -7.23    150.05 o 
 -12   6   8     3362.23     3300.60    380.15 o 
 -11   6   8     4656.75     4279.65    388.08 o 
 -10   6   8     5516.57     5014.23    341.85 o 
  -9   6   8    12414.17    12586.60    535.22 o 
  -8   6   8    23340.38    21836.21    737.42 o 
  -7   6   8    20956.99    21119.10    660.41 o 
  -6   6   8    44803.54    44352.46   1227.87 o 
  -5   6   8   110950.20   108714.10   2822.26 o 
  -4   6   8    65756.46    65753.52   1743.70 o 
  -3   6   8   257767.42   249924.20   5373.04 o 
  -2   6   8    74555.37    75863.06   1685.70 o 
  -1   6   8   126992.93   125498.20   2574.86 o 
   0   6   8    28414.55    27567.13    619.27 o 
   1   6   8    51028.22    51271.38   1169.82 o 
   2   6   8     1126.04      987.12     75.73 o 
   3   6   8     8339.61     7828.41    232.76 o 
   4   6   8     8401.88     9021.71    280.57 o 
   5   6   8      866.58      875.30     82.66 o 
   6   6   8      721.51      619.19    138.52 o 
   7   6   8     2995.02     2910.73    225.79 o 
   8   6   8     2731.13     2916.42    200.75 o 
   9   6   8    10943.38    11339.49    377.61 o 
  10   6   8      976.47      684.76    127.00 o 
  11   6   8     2340.98     2375.08    238.76 o 
  12   6   8      258.32      191.41    113.56 o 
  13   6   8        4.59       20.48    133.89 o 
  14   6   8      740.21      577.64    191.52 o 
 -15   7   8     1341.23      817.49    220.40 o 
 -14   7   8     3006.64     3079.34    503.92 o 
 -13   7   8       14.14     -206.37    152.55 o 
 -12   7   8     4970.90     4879.33    366.38 o 
 -11   7   8       78.58      108.02    122.76 o 
 -10   7   8     2422.29     2013.52    374.98 o 
  -9   7   8     4695.08     4589.47    308.28 o 
  -8   7   8      933.02      924.26    128.86 o 
  -7   7   8    23348.69    22034.63    802.39 o 
  -6   7   8     8003.31     8044.49    373.00 o 
  -5   7   8    37407.46    38107.20   1066.77 o 
  -4   7   8     8257.90     8220.94    271.04 o 
  -3   7   8    15615.39    15416.68    401.92 o 
  -2   7   8    42682.99    45197.68    976.24 o 
  -1   7   8     7595.58     8475.70    234.13 o 
   0   7   8    20426.24    20486.39    478.52 o 
   1   7   8        7.87       19.68     41.53 o 
   2   7   8    29967.58    29099.54    667.31 o 
   3   7   8     7261.71     6917.34    228.76 o 
   4   7   8     9959.52    10198.97    293.72 o 
   5   7   8     5952.84     5166.91    223.30 o 
   6   7   8     3562.89     4059.87    176.61 o 
   7   7   8      809.71      520.57    108.41 o 
   8   7   8      166.80      121.85     69.56 o 
   9   7   8      476.21      278.59    112.74 o 
  10   7   8     1603.10     1073.74    181.83 o 
  11   7   8       64.92       98.51    104.22 o 
  12   7   8      963.79      957.66    198.62 o 
  13   7   8       91.64       40.74    134.71 o 
  14   7   8      624.97      543.58    194.02 o 
 -15   8   8     6559.39     5781.20    430.68 o 
 -14   8   8       25.07       50.15    174.80 o 
 -13   8   8    16084.56    16525.88    727.73 o 
 -12   8   8     4000.99     3207.49    315.15 o 
 -11   8   8    14085.42    12979.89   1228.88 o 
 -10   8   8     6658.81     6363.05    378.28 o 
  -9   8   8     7037.70     6738.58    398.86 o 
  -8   8   8     2760.19     2729.21    258.84 o 
  -7   8   8     3281.61     3391.40    209.29 o 
  -6   8   8     7537.83     8014.55    391.69 o 
  -5   8   8       96.30       88.27     62.54 o 
  -4   8   8     1924.76     2384.22    121.53 o 
  -3   8   8    10587.33    11482.84    301.24 o 
  -2   8   8    23782.38    25059.99    607.55 o 
  -1   8   8     6299.86     6414.59    354.17 o 
   0   8   8    13094.97    13174.33    335.00 o 
   1   8   8    10586.44    11309.82    320.41 o 
   2   8   8    16028.81    16574.04    458.35 o 
   3   8   8     6969.04     6199.29    233.98 o 
   4   8   8    24285.39    24507.56    646.14 o 
   5   8   8    22840.33    22786.41    620.42 o 
   6   8   8     7568.03     7241.18    262.46 o 
   7   8   8    36606.64    35748.73    970.25 o 
   8   8   8     6212.07     6346.20    299.55 o 
   9   8   8    39274.04    38981.33   1075.43 o 
  10   8   8     4630.05     4390.69    275.46 o 
  11   8   8    22342.98    22524.56    729.01 o 
  12   8   8      826.78      829.04    151.58 o 
  13   8   8     7193.71     6814.46    380.43 o 
  14   8   8      720.53      657.30    242.80 o 
 -15   9   8       95.18      168.42    201.12 o 
 -14   9   8     1205.27     1047.12    231.93 o 
 -13   9   8        0.08       20.41    172.27 o 
 -12   9   8     3172.96     2891.60    301.54 o 
 -11   9   8      162.49      187.23    147.42 o 
 -10   9   8     7616.01     7435.80    409.88 o 
  -9   9   8      629.20      428.13    109.50 o 
  -8   9   8     4718.36     5360.20    279.64 o 
  -7   9   8       43.13       26.76     82.90 o 
  -6   9   8     1507.17     1725.21    146.97 o 
  -5   9   8     6786.92     6824.91    226.57 o 
  -4   9   8     5478.99     5718.84    219.08 o 
  -3   9   8      193.80      140.06     47.40 o 
  -2   9   8    21459.43    22011.22    518.09 o 
  -1   9   8        5.70       50.31     46.53 o 
   0   9   8    78766.27    81092.95   1861.17 o 
   1   9   8     1811.40     1818.68    130.49 o 
   2   9   8    78411.02    78509.77   1821.72 o 
   3   9   8       93.46       97.99     58.75 o 
   4   9   8    45541.00    45758.62   1122.20 o 
   5   9   8      161.25       74.46     64.86 o 
   6   9   8    10929.86    10555.91    373.32 o 
   7   9   8     1170.26      921.16    173.73 o 
   8   9   8      148.23      137.93     99.31 o 
   9   9   8       31.71      -12.64     90.13 o 
  10   9   8     4357.95     4196.05    272.05 o 
  11   9   8       36.37      184.38    123.28 o 
  12   9   8    10506.54    11232.52    698.96 o 
  13   9   8       28.81       20.07    140.62 o 
  14   9   8     7330.34     6964.53    402.93 o 
 -15  10   8     5425.94     4602.25    732.10 o 
 -14  10   8     4353.04     3996.55    365.22 o 
 -13  10   8     6973.64     6975.27    662.90 o 
 -12  10   8    12451.13    13492.52    624.73 o 
 -11  10   8     7943.98     7524.19    432.43 o 
 -10  10   8    19557.53    19767.00    749.91 o 
  -9  10   8     4393.87     4295.82    244.29 o 
  -8  10   8    11347.20    11471.83    432.95 o 
  -7  10   8     4786.02     4775.02    248.12 o 
  -6  10   8     4354.58     4417.62    227.35 o 
  -5  10   8     2972.73     2946.89    157.73 o 
  -4  10   8        6.78        6.26     43.26 o 
  -3  10   8      256.02      137.82     56.44 o 
  -2  10   8     4558.95     4725.30    211.55 o 
  -1  10   8     4181.49     3961.54    175.78 o 
   0  10   8     4948.08     5100.21    215.65 o 
   1  10   8     5351.61     5185.28    232.12 o 
   2  10   8     9726.88     9736.28    320.24 o 
   3  10   8    18056.41    18741.80    530.14 o 
   4  10   8     6599.21     6703.29    312.73 o 
   5  10   8    33444.96    33877.97    879.23 o 
   6  10   8      848.14      585.82    158.81 o 
   7  10   8    39454.32    40126.80   1315.49 o 
   8  10   8       66.15       53.95     83.18 o 
   9  10   8    24757.46    26571.94    797.80 o 
  10  10   8      245.97      128.99    110.13 o 
  11  10   8    18704.80    18353.42    679.46 o 
  12  10   8        1.88     -146.43    144.95 o 
  13  10   8     7565.47     8161.91    491.31 o 
 -14  11   8      952.08      543.70    261.96 o 
 -13  11   8      436.86       10.08    235.07 o 
 -12  11   8     8082.22     8160.33   1192.64 o 
 -11  11   8      286.45       65.66    141.92 o 
 -10  11   8     4434.17     4930.02    294.08 o 
  -9  11   8     3667.44     3939.20    249.24 o 
  -8  11   8     5963.51     6301.97    329.82 o 
  -7  11   8    11031.70    11091.01    406.23 o 
  -6  11   8     3165.65     2998.05    250.20 o 
  -5  11   8     8997.46     9539.29    382.98 o 
  -4  11   8        4.24       45.39     57.13 o 
  -3  11   8     9184.07     9752.63    338.14 o 
  -2  11   8     5022.89     4791.71    237.66 o 
  -1  11   8      527.47      374.57     74.05 o 
   0  11   8    13292.04    13321.37    394.85 o 
   1  11   8      535.27      437.46    105.33 o 
   2  11   8    16509.53    16388.02    477.39 o 
   3  11   8      722.58      427.40     95.21 o 
   4  11   8    11291.31    11398.52    407.52 o 
   5  11   8     2924.76     2963.32    186.65 o 
   6  11   8     4397.67     4570.40    264.64 o 
   7  11   8     3393.78     3016.17    209.91 o 
   8  11   8       15.04       11.05     85.35 o 
   9  11   8     2620.56     2338.94    195.30 o 
  10  11   8      339.38       96.63    131.72 o 
  11  11   8      112.08       -5.97    131.96 o 
  12  11   8     2143.82     2222.70    271.71 o 
  13  11   8      516.80      254.56    175.25 o 
 -14  12   8       10.66     -302.13    288.50 o 
 -13  12   8      156.65      -75.23    244.18 o 
 -12  12   8       65.95      176.57    210.00 o 
 -11  12   8     2984.55     3436.27    388.23 o 
 -10  12   8     1126.50      879.98    170.80 o 
  -9  12   8    11221.51    12041.04    552.78 o 
  -8  12   8     3311.62     2991.06    293.94 o 
  -7  12   8    35705.39    37074.98   1680.42 o 
  -6  12   8     9260.42     8732.69    430.81 o 
  -5  12   8    83486.76    84166.63   2311.25 o 
  -4  12   8    10663.12    11308.24    357.67 o 
  -3  12   8    93139.29    90941.70   2089.98 o 
  -2  12   8     4556.55     5351.31    242.34 o 
  -1  12   8    78302.45    79947.76   1857.16 o 
   0  12   8     1035.53     1325.67    383.97 o 
   1  12   8    37121.67    40121.44   1078.09 o 
   2  12   8      258.22      157.19     70.37 o 
   3  12   8    14188.12    15060.17    460.70 o 
   4  12   8      415.63      279.09     81.83 o 
   5  12   8       63.61      -10.43     68.77 o 
   6  12   8     1880.07     2143.21    208.19 o 
   7  12   8     5176.96     4978.34    265.95 o 
   8  12   8     1411.88     1345.12    215.73 o 
   9  12   8     3400.39     3871.47    303.66 o 
  10  12   8     3700.26     3747.61    322.82 o 
  11  12   8     1215.06     1269.79    259.57 o 
  12  12   8       82.71       64.29    158.59 o 
  13  12   8       48.56     -223.94    161.13 o 
 -14  13   8       17.20      -26.17    275.58 o 
 -13  13   8     2189.41     2010.89    375.23 o 
 -12  13   8     1166.12      618.14    245.85 o 
 -11  13   8     1344.34     1115.30    259.87 o 
 -10  13   8     5182.39     5438.65    386.26 o 
  -9  13   8       94.63      -30.36    126.18 o 
  -8  13   8    10676.60    11104.04    521.25 o 
  -7  13   8     2243.56     2093.09    265.04 o 
  -6  13   8    17667.96    18590.81    640.66 o 
  -5  13   8    10849.63    10940.25    434.39 o 
  -4  13   8     3175.58     3464.12    189.15 o 
  -3  13   8    13037.98    13604.22    414.11 o 
  -2  13   8       69.95       39.57     63.49 o 
  -1  13   8     3329.78     3409.83    198.90 o 
   0  13   8     7146.46     6370.80    547.01 o 
   1  13   8     6621.15     7703.43    443.49 o 
   2  13   8     3634.02     3420.73    228.74 o 
   3  13   8     3391.34     3755.29    246.49 o 
   4  13   8     5631.16     4830.83    323.98 o 
   5  13   8     1385.63     1353.33    302.39 o 
   6  13   8     4793.78     3764.51    355.05 o 
   7  13   8      109.46       21.92     98.67 o 
   8  13   8     1078.77      957.63    155.09 o 
   9  13   8      403.09       82.79    127.29 o 
  10  13   8       95.88     -107.55    129.83 o 
  11  13   8     1074.44      867.10    186.73 o 
  12  13   8     1588.01     1558.90    251.65 o 
 -13  14   8      244.74       46.63    234.61 o 
 -12  14   8     8971.09     8367.04    800.61 o 
 -11  14   8        6.70      113.15    199.38 o 
 -10  14   8     9709.50     9931.00    628.61 o 
  -9  14   8      622.56      474.19    166.83 o 
  -8  14   8     3912.75     4333.94    324.85 o 
  -7  14   8     1286.22     1208.93    187.71 o 
  -6  14   8     3411.11     3733.95    253.82 o 
  -5  14   8     1009.84      690.94    124.25 o 
  -4  14   8      616.16      579.05     98.41 o 
  -3  14   8      372.07      236.69     79.34 o 
  -2  14   8     6695.59     6812.56    302.65 o 
  -1  14   8     4419.86     4574.69    420.20 o 
   0  14   8     9408.44    10084.21    442.18 o 
   1  14   8    13174.84    13257.22    620.21 o 
   2  14   8      536.48      272.17     92.85 o 
   3  14   8    33477.92    32790.31   1081.48 o 
   4  14   8     2852.05     2587.98    248.67 o 
   5  14   8    34707.27    33522.92   1124.85 o 
   6  14   8    13300.46    12416.70    599.21 o 
   7  14   8    25543.03    26049.29    852.06 o 
   8  14   8    14999.72    14967.57    657.22 o 
   9  14   8    17182.45    17018.12    719.82 o 
  10  14   8     2840.14     2543.58    314.91 o 
  11  14   8     4733.15     5330.13    595.77 o 
  12  14   8     1629.41      994.99    359.35 o 
 -13  15   8      324.76      397.22    277.26 o 
 -12  15   8      346.12      478.93    259.56 o 
 -11  15   8     2317.41     2223.93    404.58 o 
 -10  15   8     1732.19     1377.03    213.82 o 
  -9  15   8     5213.44     5771.83    390.49 o 
  -8  15   8     2353.96     2641.33    263.53 o 
  -7  15   8     7058.22     7874.57    428.14 o 
  -6  15   8      361.13      178.97    106.66 o 
  -5  15   8      796.73      704.38    134.54 o 
  -4  15   8       69.56       96.18     81.62 o 
  -3  15   8     7065.48     6538.52    313.97 o 
  -2  15   8     8665.37     8952.96    374.74 o 
  -1  15   8    12901.80    13054.16    477.83 o 
   0  15   8    19564.50    18437.98    936.82 o 
   1  15   8    23474.72    25110.81   1178.90 o 
   2  15   8    30326.07    30585.92   1358.52 o 
   3  15   8    33150.61    33699.97   1245.89 o 
   4  15   8     8255.56     9158.57    474.54 o 
   5  15   8    13156.42    13857.42    543.43 o 
   6  15   8     2867.52     2716.01    237.06 o 
   7  15   8    11695.77    12529.30    597.39 o 
   8  15   8      340.64      130.62    135.91 o 
   9  15   8       80.13       87.33    139.14 o 
  10  15   8      733.00      262.38    167.24 o 
  11  15   8     1381.18     1151.00    283.50 o 
  12  15   8     2198.74     2336.69    691.97 o 
 -12  16   8        1.35       50.38    226.73 o 
 -11  16   8    13615.10    14327.36    695.50 o 
 -10  16   8      299.00      256.10    160.68 o 
  -9  16   8    16702.80    18002.92    758.95 o 
  -8  16   8      402.96      219.19    155.18 o 
  -7  16   8    15321.89    17077.81   1107.58 o 
  -6  16   8      415.13      315.39    115.31 o 
  -5  16   8     7307.66     7136.65    435.80 o 
  -4  16   8      595.16      550.84    114.71 o 
  -3  16   8      673.38      603.23    122.12 o 
  -2  16   8     1499.08     1275.67    233.90 o 
  -1  16   8      206.84      202.75     95.70 o 
   0  16   8    12949.72    13023.77    496.55 o 
   1  16   8      885.21      364.96    124.57 o 
   2  16   8     7997.85     7499.46    376.72 o 
   3  16   8      173.03      130.74     98.17 o 
   4  16   8    21357.67    21341.30    778.05 o 
   5  16   8     5895.67     5534.67    376.59 o 
   6  16   8    18299.26    17730.68    731.23 o 
   7  16   8     8611.58     8503.04    506.16 o 
   8  16   8    16006.94    15791.67    696.94 o 
   9  16   8     6901.10     6275.81    440.00 o 
  10  16   8     6562.83     6566.53    515.11 o 
  11  16   8     2147.75     1682.54    349.27 o 
 -12  17   8     1393.07     1615.68    361.20 o 
 -11  17   8     1688.03     1506.93    445.46 o 
 -10  17   8      379.39      123.01    173.37 o 
  -9  17   8     3785.31     3988.35    983.75 o 
  -8  17   8      399.25      279.89    163.22 o 
  -7  17   8    12130.27    12667.38    726.14 o 
  -6  17   8     6165.32     5827.54    409.18 o 
  -5  17   8     3426.05     3471.83    390.73 o 
  -4  17   8    16873.69    16688.45    634.80 o 
  -3  17   8      280.70      228.85    102.49 o 
  -2  17   8     3680.92     3783.37    280.73 o 
  -1  17   8     2153.30     1469.30    303.47 o 
   0  17   8     2320.66     2520.98    219.04 o 
   1  17   8     3715.48     2964.48    293.52 o 
   2  17   8     1075.82      996.15    163.36 o 
   3  17   8     6021.48     6344.94    394.22 o 
   4  17   8        2.25       42.03    101.43 o 
   5  17   8    12731.12    12558.94    779.31 o 
   6  17   8       32.35      -86.06    128.95 o 
   7  17   8      808.20      668.82    169.04 o 
   8  17   8      173.56       27.32    132.28 o 
   9  17   8      266.72       89.58    154.06 o 
  10  17   8        8.28     -125.55    153.98 o 
  11  17   8      617.99      207.56    209.63 o 
 -11  18   8      288.29      192.61    199.60 o 
 -10  18   8     5333.86     5036.75    614.87 o 
  -9  18   8     2600.58     2831.55    299.36 o 
  -8  18   8    16378.21    17759.74    760.34 o 
  -7  18   8     6533.02     6996.92    522.73 o 
  -6  18   8    36104.23    38908.59   1431.36 o 
  -5  18   8     7329.34     8279.93    498.14 o 
  -4  18   8    58187.96    60351.11   1829.11 o 
  -3  18   8     4296.97     4124.65    340.94 o 
  -2  18   8    57626.61    60472.91   1665.16 o 
  -1  18   8     5328.64     5014.84    308.45 o 
   0  18   8    30090.29    32475.77    999.70 o 
   1  18   8     3871.60     3071.03    260.25 o 
   2  18   8     5568.31     5056.30    387.86 o 
   3  18   8     2948.85     3166.44    269.16 o 
   4  18   8       17.12      -58.68    130.14 o 
   5  18   8     1226.74     1266.35    206.12 o 
   6  18   8     4306.94     4246.70    542.09 o 
   7  18   8        9.06     -158.78    124.45 o 
   8  18   8     4988.35     5210.22    653.33 o 
   9  18   8       35.25        2.74    142.44 o 
  10  18   8     3071.58     3107.57    370.70 o 
 -11  19   8     1549.21     1393.10    245.31 o 
 -10  19   8      289.46      147.65    173.82 o 
  -9  19   8     1870.62     1386.20    220.47 o 
  -8  19   8     2831.96     3213.56    417.89 o 
  -7  19   8      181.57      224.97    154.32 o 
  -6  19   8    13296.44    14521.42    710.23 o 
  -5  19   8     2852.07     2998.47    314.57 o 
  -4  19   8    14414.51    15053.27    995.83 o 
  -3  19   8     1462.37     1519.40    273.16 o 
  -2  19   8     4080.46     3561.08    269.19 o 
  -1  19   8     2272.09     2028.92    214.54 o 
   0  19   8     1272.27     1129.66    173.03 o 
   1  19   8     5851.73     6101.69    414.36 o 
   2  19   8       13.89        7.55    108.25 o 
   3  19   8     3646.37     4004.59    353.22 o 
   4  19   8      130.63      117.57    133.20 o 
   5  19   8     4259.79     4879.64    395.30 o 
   6  19   8     1645.29     1412.78    243.40 o 
   7  19   8     1644.86     1025.31    254.34 o 
   8  19   8      343.87      172.20    165.51 o 
   9  19   8      181.21      143.39    164.18 o 
 -10  20   8     2010.57     2270.44    282.12 o 
  -9  20   8     1253.43      918.56    264.41 o 
  -8  20   8       31.40      164.39    169.80 o 
  -7  20   8     1251.85     1048.90    296.07 o 
  -6  20   8      603.47      455.67    210.40 o 
  -5  20   8      192.02       59.58    147.97 o 
  -4  20   8      646.50      365.33    177.41 o 
  -3  20   8     2345.47     1976.35    214.02 o 
  -2  20   8      177.90      181.74    118.91 o 
  -1  20   8    12545.22    12895.18    536.40 o 
   0  20   8     4706.33     4827.97    327.26 o 
   1  20   8     6792.47     7216.64    371.86 o 
   2  20   8     9850.88    11275.80    592.35 o 
   3  20   8     6988.09     6200.37    518.97 o 
   4  20   8     7192.37     7442.77    492.35 o 
   5  20   8     1705.91     1401.16    252.31 o 
   6  20   8    14580.01    14587.63    705.62 o 
   7  20   8      514.86      319.47    163.09 o 
   8  20   8    15717.92    18194.53    817.09 o 
   9  20   8       78.64      163.34    171.67 o 
  -9  21   8     2304.93     2065.25    392.30 o 
  -8  21   8      462.50      368.04    247.67 o 
  -7  21   8     1860.94     2060.65    294.36 o 
  -6  21   8       77.90       24.77    165.81 o 
  -5  21   8      764.05      631.53    197.99 o 
  -4  21   8      498.33      415.02    173.86 o 
  -3  21   8     1480.67     1192.41    178.68 o 
  -2  21   8     1048.10      699.60    161.68 o 
  -1  21   8    11009.95    11578.50    522.15 o 
   0  21   8     2053.64     2254.47    344.03 o 
   1  21   8    25526.18    28420.42    949.43 o 
   2  21   8     1643.77     1263.22    358.54 o 
   3  21   8    24907.20    28242.69   1066.19 o 
   4  21   8      511.88      661.18    195.43 o 
   5  21   8    11822.05    12616.16    656.75 o 
   6  21   8      480.98      234.47    165.99 o 
   7  21   8     2583.45     2355.21    304.22 o 
   8  21   8      101.64       29.84    172.64 o 
  -8  22   8     2694.70     2492.36    353.79 o 
  -7  22   8     1018.13      748.45    389.22 o 
  -6  22   8     1670.35      928.52    234.39 o 
  -5  22   8     1107.82      617.32    207.45 o 
  -4  22   8      297.64      -27.66    153.53 o 
  -3  22   8      455.87      237.15    144.00 o 
  -2  22   8      630.83      570.28    161.93 o 
  -1  22   8      631.40      368.58    177.03 o 
   0  22   8      838.18      509.60    194.32 o 
   1  22   8      973.75      529.27    196.38 o 
   2  22   8     3297.00     3558.04    405.34 o 
   3  22   8      621.49      414.21    190.71 o 
   4  22   8     5109.79     4561.75    461.94 o 
   5  22   8     1080.92      740.06    264.38 o 
   6  22   8     9791.59     9894.35    608.66 o 
   7  22   8     1762.89     1464.61    282.60 o 
  -7  23   8        3.10       90.20    180.95 o 
  -6  23   8     4911.45     4739.24    442.50 o 
  -5  23   8     1382.28     1224.43    253.75 o 
  -4  23   8     3825.89     3652.96    380.75 o 
  -3  23   8      510.72      555.47    193.09 o 
  -2  23   8      604.40      357.41    206.47 o 
  -1  23   8     4249.51     4325.56    577.89 o 
   0  23   8       12.62       62.42    173.83 o 
   1  23   8     7496.85     7817.84    606.48 o 
   2  23   8      767.77      488.09    190.89 o 
   3  23   8     4016.55     3599.92    367.06 o 
   4  23   8     2715.27     2780.68    345.88 o 
   5  23   8      597.76      577.72    213.26 o 
   6  23   8     2227.75     2099.25    318.36 o 
  -6  24   8    14560.80    16184.77    837.52 o 
  -5  24   8     7624.37     7535.42    645.60 o 
  -4  24   8    19933.10    23243.75   1230.11 o 
  -3  24   8    14548.51    14947.11    936.90 o 
  -2  24   8    19454.70    18990.67    951.77 o 
  -1  24   8     8050.25     8347.79    634.82 o 
   0  24   8    15467.77    17204.49    895.41 o 
   1  24   8     1085.53      607.04    215.55 o 
   2  24   8     6720.82     6359.60    495.27 o 
   3  24   8      370.11      378.65    186.88 o 
   4  24   8      653.11      488.12    223.30 o 
  -4  25   8     1738.26      980.50    448.83 o 
  -3  25   8     2372.52     2322.10    811.82 o 
  -2  25   8     2817.30     3199.66    427.25 o 
  -1  25   8      348.85      359.50    234.00 o 
   0  25   8     2388.26     2222.63    325.60 o 
   1  25   8        4.74      -62.79    180.80 o 
   2  25   8      865.53      317.34    207.90 o 
 -15   0   9      318.79      449.69    316.51 o 
 -13   0   9     4193.72     4332.14    529.92 o 
 -11   0   9     2478.29     2024.20    348.92 o 
  -9   0   9    31829.38    36072.61   1701.54 o 
  -7   0   9    76259.70    81717.07   2687.38 o 
  -5   0   9   206663.19   202761.17   8088.01 o 
  -3   0   9   257148.41   249806.13  10472.23 o 
  -1   0   9   215799.16   209643.63  16522.03 o 
   1   0   9    21915.17    20996.40    645.85 o 
   3   0   9     3661.41     3565.97    188.78 o 
   5   0   9      103.12      106.04     69.51 o 
   7   0   9     4731.57     4579.72    313.46 o 
   9   0   9     8678.90     8952.72    677.39 o 
  11   0   9      187.66      304.07    130.99 o 
  13   0   9       77.32       -9.13    149.07 o 
 -16   1   9       28.12       75.37    218.88 o 
 -15   1   9     6170.21     6047.11    472.01 o 
 -14   1   9      588.14      565.63    199.19 o 
 -13   1   9     2166.81     2390.32    292.73 o 
 -12   1   9     3136.98     3391.28    321.31 o 
 -11   1   9      142.79      -62.40    134.93 o 
 -10   1   9    16901.75    18660.56    536.48 o 
  -9   1   9     2241.92     2726.06    188.42 o 
  -8   1   9    19944.78    20583.10    746.73 o 
  -7   1   9    19182.46    20773.25    742.65 o 
  -6   1   9     1067.46     1008.77    106.68 o 
  -5   1   9    23650.73    22554.34    737.07 o 
  -4   1   9     2213.59     2415.84    223.25 o 
  -3   1   9    20024.04    19651.50    511.72 o 
  -2   1   9       41.90      112.19     42.98 o 
  -1   1   9    12783.90    12857.70    509.23 o 
   0   1   9       98.79       86.94     41.17 o 
   1   1   9     4221.93     3954.45    143.57 o 
   2   1   9    16439.45    16059.76    400.47 o 
   3   1   9      384.93      330.05     53.54 o 
   4   1   9     2963.00     2835.40    138.90 o 
   5   1   9       34.43       28.50     40.18 o 
   6   1   9     9628.95     9533.97    324.80 o 
   7   1   9     3156.99     3697.11    179.86 o 
   8   1   9       83.72       20.91     61.27 o 
   9   1   9     1219.18      937.04    109.51 o 
  10   1   9     1984.48     1700.34    201.77 o 
  11   1   9      198.14      150.18     81.87 o 
  12   1   9     3612.20     3890.34    225.58 o 
  13   1   9       16.70      -20.94    103.33 o 
  14   1   9     1097.56     1101.40    159.17 o 
 -16   2   9     1096.98     1268.01    274.87 o 
 -15   2   9     2073.20     2764.00    442.25 o 
 -14   2   9     7776.38     8555.05    529.10 o 
 -13   2   9     2001.65     1698.68    259.61 o 
 -12   2   9    17668.13    18378.14    630.56 o 
 -11   2   9       17.51       77.08     77.95 o 
 -10   2   9    13587.25    15549.05    538.47 o 
  -9   2   9     2637.25     2754.54    219.90 o 
  -8   2   9     6852.07     7513.99    317.18 o 
  -7   2   9     6943.05     7237.94    293.30 o 
  -6   2   9    10690.07    11296.63    413.51 o 
  -5   2   9      553.54      575.68     86.96 o 
  -4   2   9      745.45      740.03     84.25 o 
  -3   2   9     1081.69      989.01     77.92 o 
  -2   2   9     1436.53     1340.95     83.20 o 
  -1   2   9    35125.43    36985.25    902.52 o 
   0   2   9     5681.78     5568.41    202.08 o 
   1   2   9    45983.25    46050.95   1120.90 o 
   2   2   9     5659.05     5975.59    183.66 o 
   3   2   9    58218.55    57460.01   1195.58 o 
   4   2   9        0.71      -15.04     35.13 o 
   5   2   9   106000.99   102852.73   2403.15 o 
   6   2   9     4815.70     4666.12    176.77 o 
   7   2   9    37525.89    37723.61   1080.44 o 
   8   2   9     5290.09     5287.23    257.05 o 
   9   2   9    22498.18    21683.62    720.31 o 
  10   2   9     1242.55      945.92    113.59 o 
  11   2   9    18194.51    19182.05    638.91 o 
  12   2   9     1585.02     1256.20    234.29 o 
  13   2   9     7592.10     7816.31    517.78 o 
  14   2   9      448.17      457.96    144.18 o 
 -16   3   9        0.79       75.63    218.08 o 
 -15   3   9       15.88      -68.68    206.29 o 
 -14   3   9      196.56        0.79    184.50 o 
 -13   3   9       34.56       32.86     88.06 o 
 -12   3   9     3334.43     3497.87    265.86 o 
 -11   3   9     2949.41     3207.91    235.72 o 
 -10   3   9     7795.46     8771.94    374.81 o 
  -9   3   9     4007.53     4509.23    253.10 o 
  -8   3   9     5941.63     5624.63    329.74 o 
  -7   3   9     2565.08     2250.02    186.95 o 
  -6   3   9      108.22       51.20     63.62 o 
  -5   3   9     3550.61     3640.03    186.51 o 
  -4   3   9     1219.47     1392.66    115.81 o 
  -3   3   9    23014.80    24749.75    639.79 o 
  -2   3   9     9909.56     9711.84    286.52 o 
  -1   3   9    22214.22    23722.76    601.45 o 
   0   3   9    49253.38    50527.00   1330.76 o 
   1   3   9    12622.12    12890.30    366.94 o 
   2   3   9    90847.80    92861.71   2050.52 o 
   3   3   9    14356.68    14926.81    391.76 o 
   4   3   9    52880.21    52290.23   1162.53 o 
   5   3   9    11402.20    11702.26    301.43 o 
   6   3   9     9310.98     9543.67    256.04 o 
   7   3   9     2747.53     2604.65    141.53 o 
   8   3   9      362.33      208.77     69.88 o 
   9   3   9        8.91       41.83     63.38 o 
  10   3   9     1868.14     1676.75    212.09 o 
  11   3   9     3115.16     3254.74    196.08 o 
  12   3   9     9193.06     9992.75    465.54 o 
  13   3   9     2868.46     3321.66    306.32 o 
  14   3   9     8695.63     9815.75    459.16 o 
 -15   4   9     6516.43     5906.78    473.09 o 
 -14   4   9        3.77       73.75     98.04 o 
 -13   4   9    19152.98    20571.13    710.34 o 
 -12   4   9      991.23     1138.92    170.83 o 
 -11   4   9    20476.16    21606.31    713.50 o 
 -10   4   9     3824.52     4503.82    309.79 o 
  -9   4   9    19097.46    19823.18    644.96 o 
  -8   4   9     5129.99     6089.83    298.81 o 
  -7   4   9    12129.20    12736.26    448.01 o 
  -6   4   9     1388.88     1269.11    128.42 o 
  -5   4   9     4580.31     4801.34    220.09 o 
  -4   4   9     1845.10     1893.33    170.32 o 
  -3   4   9      184.66      162.45     49.11 o 
  -2   4   9    22459.79    24384.71    633.70 o 
  -1   4   9      289.84      411.67     60.73 o 
   0   4   9    54893.50    54681.86   1435.53 o 
   1   4   9     4820.94     5101.08    254.13 o 
   2   4   9    52846.59    53392.37   1202.00 o 
   3   4   9     5301.82     4907.05    191.81 o 
   4   4   9    17982.09    18246.05    469.07 o 
   5   4   9    32977.65    31152.57    752.41 o 
   6   4   9    32379.99    30721.95    647.51 o 
   7   4   9    33002.05    31583.77    672.50 o 
   8   4   9    27843.56    26287.52    614.67 o 
   9   4   9    21136.86    20972.00    535.03 o 
  10   4   9     5071.12     4956.67    229.68 o 
  11   4   9    13640.06    14006.15    531.51 o 
  12   4   9     4903.42     5074.81    276.28 o 
  13   4   9     4394.26     3904.38    314.73 o 
  14   4   9     1708.37     1149.25    232.91 o 
 -15   5   9      169.60      297.98    128.45 o 
 -14   5   9     2976.33     2529.95    241.49 o 
 -13   5   9      118.79      102.87    119.75 o 
 -12   5   9     2636.81     3031.02    248.18 o 
 -11   5   9     1150.85     1163.48    188.81 o 
 -10   5   9     3432.47     3559.52    291.94 o 
  -9   5   9     8309.00     8190.78    426.49 o 
  -8   5   9      591.94      553.34    126.41 o 
  -7   5   9    16552.96    17930.44    582.44 o 
  -6   5   9     5934.35     6046.75    325.00 o 
  -5   5   9    11335.10    11948.24    407.03 o 
  -4   5   9    23037.29    23487.91    688.84 o 
  -3   5   9     5327.18     5300.02    232.06 o 
  -2   5   9    20343.01    20650.67    546.49 o 
  -1   5   9       59.77       76.33     42.35 o 
   0   5   9    18794.64    19174.11    467.30 o 
   1   5   9     8043.64     8478.00    265.90 o 
   2   5   9    15835.70    15896.58    480.41 o 
   3   5   9    21937.31    24488.26    652.26 o 
   4   5   9    11284.12    12211.07    349.41 o 
   5   5   9     5859.38     5976.19    207.86 o 
   6   5   9     1664.22     1464.91    122.17 o 
   7   5   9     2539.97     2303.10    154.91 o 
   8   5   9        5.39        5.07     65.25 o 
   9   5   9     1455.75     1582.77    167.38 o 
  10   5   9      647.22      379.65     95.15 o 
  11   5   9      883.39      700.55    128.60 o 
  12   5   9      995.72      774.56    174.01 o 
  13   5   9       18.09      -99.41    133.16 o 
  14   5   9      844.33      789.90    324.96 o 
 -15   6   9      369.67      347.05    132.76 o 
 -14   6   9      213.44      155.86    153.49 o 
 -13   6   9      726.63      773.48    197.07 o 
 -12   6   9     1807.82     1836.87    233.11 o 
 -11   6   9     3152.91     2907.33    586.98 o 
 -10   6   9     5090.50     4911.82    465.62 o 
  -9   6   9    15143.73    14076.75    581.51 o 
  -8   6   9    27974.25    27681.38    843.72 o 
  -7   6   9    32121.65    31220.10   1082.18 o 
  -6   6   9    52609.20    52333.32   1434.21 o 
  -5   6   9    35237.24    33632.60    954.19 o 
  -4   6   9   104097.68   103854.53   2693.87 o 
  -3   6   9    82886.49    84278.31   2198.85 o 
  -2   6   9   135835.31   135770.77   3186.61 o 
  -1   6   9    24212.32    22595.85    603.07 o 
   0   6   9    61628.67    59517.65   1344.36 o 
   1   6   9      675.38      425.29     78.48 o 
   2   6   9    12741.87    12597.33    362.26 o 
   3   6   9    12121.69    12550.59    354.75 o 
   4   6   9      189.89      109.40     49.94 o 
   5   6   9      152.11       81.09     50.93 o 
   6   6   9     2439.40     2534.89    190.41 o 
   7   6   9     3943.84     3843.30    192.98 o 
   8   6   9     7616.21     7936.79    359.73 o 
   9   6   9      151.50      155.29     83.51 o 
  10   6   9     3354.85     3210.01    223.89 o 
  11   6   9      508.16      458.60    127.52 o 
  12   6   9       65.46      -16.72    126.62 o 
  13   6   9       97.91       -2.99    146.26 o 
  14   6   9      593.68      472.86    194.87 o 
 -15   7   9     1827.09     1641.47    488.75 o 
 -14   7   9     1320.01      823.26    212.60 o 
 -13   7   9     4089.67     3707.63    334.52 o 
 -12   7   9        2.67     -129.98    127.52 o 
 -11   7   9     1781.44     1223.04    200.24 o 
 -10   7   9     2212.26     2253.40    240.74 o 
  -9   7   9      555.40      359.35    152.87 o 
  -8   7   9     8747.95     9007.73    374.64 o 
  -7   7   9      370.35      232.56     91.92 o 
  -6   7   9    28437.31    28574.48    843.15 o 
  -5   7   9    10218.07     9916.91    457.84 o 
  -4   7   9    39063.81    38143.93   1039.49 o 
  -3   7   9     1116.48     1208.37     88.95 o 
  -2   7   9    27407.76    29033.56    653.40 o 
  -1   7   9     7220.92     7181.36    209.86 o 
   0   7   9      976.58     1076.36    111.30 o 
   1   7   9    27031.96    27052.82    712.20 o 
   2   7   9     3305.96     3336.35    144.28 o 
   3   7   9    34231.58    35766.27    810.70 o 
   4   7   9    24849.64    25602.15    650.36 o 
   5   7   9     2003.54     1959.42    127.92 o 
   6   7   9     4437.67     4121.02    180.25 o 
   7   7   9        2.08       42.34     63.43 o 
   8   7   9     2117.67     1611.86    159.11 o 
   9   7   9        2.78      -59.03     83.51 o 
  10   7   9       65.17       27.04    101.69 o 
  11   7   9      878.13      893.20    153.20 o 
  12   7   9       50.41       78.25    122.10 o 
  13   7   9     1308.31      884.88    208.54 o 
  14   7   9        3.18      143.58    177.84 o 
 -15   8   9       98.89      283.23    200.47 o 
 -14   8   9     8032.83     7999.69    621.30 o 
 -13   8   9     4184.07     3903.79    353.75 o 
 -12   8   9    15243.89    12739.74    605.32 o 
 -11   8   9     7638.07     7627.01    448.87 o 
 -10   8   9     9341.90     9471.08    466.47 o 
  -9   8   9     6889.73     6583.04    372.52 o 
  -8   8   9     5234.91     5117.66    274.51 o 
  -7   8   9     4378.06     4308.52    240.26 o 
  -6   8   9     1783.79     2037.71    160.06 o 
  -5   8   9       83.73       46.80     62.71 o 
  -4   8   9     3750.35     3832.76    157.75 o 
  -3   8   9     9164.04    10188.80    296.77 o 
  -2   8   9     4805.92     4926.17    168.80 o 
  -1   8   9    12860.63    13017.70    335.14 o 
   0   8   9     3248.78     3189.96    150.34 o 
   1   8   9    25272.90    26507.21    655.68 o 
   2   8   9    14375.20    15035.87    387.14 o 
   3   8   9    34194.64    36687.90    830.52 o 
   4   8   9    14268.96    14105.02    410.47 o 
   5   8   9     3094.35     2851.18    150.01 o 
   6   8   9    34240.02    33478.34    773.84 o 
   7   8   9     6331.32     6187.45    285.26 o 
   8   8   9    42244.15    41602.98   1366.48 o 
   9   8   9     5710.35     5645.48    296.11 o 
  10   8   9    33349.00    33147.14   1038.38 o 
  11   8   9     2269.34     2103.78    243.39 o 
  12   8   9    13181.20    13247.42    711.44 o 
  13   8   9      560.41      454.61    159.61 o 
  14   8   9     2003.27     1834.52    272.36 o 
 -15   9   9      551.01      748.88    227.06 o 
 -14   9   9       44.01       76.12    185.93 o 
 -13   9   9      906.84      796.49    222.78 o 
 -12   9   9      149.32      -30.29    154.47 o 
 -11   9   9     9304.96     9045.06    475.79 o 
 -10   9   9      448.67      508.28    153.86 o 
  -9   9   9     6226.40     6265.44    342.22 o 
  -8   9   9      245.22      142.41     95.81 o 
  -7   9   9     1487.51     1412.26    144.14 o 
  -6   9   9      183.23      104.15     74.72 o 
  -5   9   9      475.86      413.28    100.68 o 
  -4   9   9     3418.47     3361.67    151.69 o 
  -3   9   9    10353.76    10305.43    283.18 o 
  -2   9   9      811.23      789.44     73.09 o 
  -1   9   9    34322.22    33877.46    761.39 o 
   0   9   9       19.28       43.33     42.29 o 
   1   9   9    87894.39    88120.98   1970.56 o 
   2   9   9        5.13       38.83     54.25 o 
   3   9   9    74918.60    74369.64   1742.31 o 
   4   9   9      429.38      376.54     86.31 o 
   5   9   9    17622.87    18506.66    569.99 o 
   6   9   9      876.08      793.26    110.24 o 
   7   9   9      808.47      827.36    130.02 o 
   8   9   9       76.18        9.83     84.90 o 
   9   9   9      374.35      209.86    119.97 o 
  10   9   9       77.56     -136.43    104.03 o 
  11   9   9     5296.99     5631.71    355.45 o 
  12   9   9      245.59       74.98    134.80 o 
  13   9   9    10177.55    11087.64    500.34 o 
 -14  10   9     4186.82     4750.98    403.37 o 
 -13  10   9     6915.04     6504.73    485.71 o 
 -12  10   9    10851.38    10219.98    561.54 o 
 -11  10   9    14281.32    14069.58    947.02 o 
 -10  10   9     7196.75     7354.11    411.28 o 
  -9  10   9    14772.72    14806.17    539.30 o 
  -8  10   9     4849.65     5282.68    361.81 o 
  -7  10   9      771.21      638.83    115.23 o 
  -6  10   9     6383.71     6418.91    282.78 o 
  -5  10   9       13.78       43.31     61.96 o 
  -4  10   9     1767.21     2036.05    121.56 o 
  -3  10   9      180.35       62.39     46.81 o 
  -2  10   9     2103.25     2183.91    111.99 o 
  -1  10   9     7745.49     7371.19    252.36 o 
   0  10   9     5993.14     6052.44    225.33 o 
   1  10   9    14063.50    14248.06    451.56 o 
   2  10   9    10690.57    11135.70    408.76 o 
   3  10   9     2064.99     1667.66    132.88 o 
   4  10   9    22155.61    22191.36    617.53 o 
   5  10   9     1773.82     2077.91    212.23 o 
   6  10   9    35992.27    37241.26    968.18 o 
   7  10   9       63.54       59.43     77.70 o 
   8  10   9    32808.73    31995.95   1140.74 o 
   9  10   9      594.47      237.81    140.44 o 
  10  10   9    23437.29    24159.56    861.22 o 
  11  10   9      136.78      200.23    141.06 o 
  12  10   9     7379.94     6861.34    411.11 o 
  13  10   9       47.99      -33.77    142.77 o 
 -14  11   9     3069.64     2470.96    390.88 o 
 -13  11   9     1575.72     1183.58    295.63 o 
 -12  11   9       94.05       72.36    161.80 o 
 -11  11   9     7246.76     6673.74    412.49 o 
 -10  11   9     4850.70     4445.68    313.19 o 
  -9  11   9     3195.97     3635.38    320.69 o 
  -8  11   9     5063.34     4781.99    266.61 o 
  -7  11   9     1621.83     1440.12    147.56 o 
  -6  11   9    15091.79    15815.43    561.61 o 
  -5  11   9      493.24      493.97     88.97 o 
  -4  11   9    18020.16    18360.21    543.54 o 
  -3  11   9     2768.61     2553.03    168.26 o 
  -2  11   9     3412.35     3389.15    166.43 o 
  -1  11   9     5630.86     5839.65    227.63 o 
   0  11   9      531.91      414.91     73.22 o 
   1  11   9    10703.42    10669.41    373.66 o 
   2  11   9       73.40       68.15     59.08 o 
   3  11   9    12745.02    12336.88    393.68 o 
   4  11   9     4968.65     4927.99    232.53 o 
   5  11   9     1551.99     1657.83    148.48 o 
   6  11   9     6495.89     6550.53    318.07 o 
   7  11   9       22.84      -46.75     83.50 o 
   8  11   9     1124.42     1118.93    198.01 o 
   9  11   9       15.13      -69.00    128.34 o 
  10  11   9      671.88      383.78    141.45 o 
  11  11   9     1174.98     1187.59    204.30 o 
  12  11   9      273.24       18.65    150.08 o 
  13  11   9     2158.79     2314.67    295.17 o 
 -14  12   9      303.54      526.15    288.59 o 
 -13  12   9       21.13       41.47    235.27 o 
 -12  12   9     2560.39     2249.80    351.15 o 
 -11  12   9      960.43      501.93    232.21 o 
 -10  12   9    10712.39    13018.42    702.26 o 
  -9  12   9     1876.43     2134.51    243.86 o 
  -8  12   9    24514.59    24786.63   1162.84 o 
  -7  12   9     2772.80     2744.97    244.61 o 
  -6  12   9    39137.59    41948.71   1386.49 o 
  -5  12   9    15118.44    15715.91    617.33 o 
  -4  12   9    95973.91    95963.42   2203.02 o 
  -3  12   9     7370.16     7506.64    299.43 o 
  -2  12   9    88265.09    89143.85   2057.87 o 
  -1  12   9     1397.60     1291.85    116.92 o 
   0  12   9    45655.13    45823.25   1112.76 o 
   1  12   9      430.62      429.23    105.10 o 
   2  12   9    22987.04    23079.90    637.39 o 
   3  12   9       83.48       99.49     71.88 o 
   4  12   9     1345.19     1338.85    151.23 o 
   5  12   9       35.49      -56.63     66.09 o 
   6  12   9     9167.60     9175.39    391.56 o 
   7  12   9      339.36      320.72    115.99 o 
   8  12   9     5791.32     5922.65    385.24 o 
   9  12   9     2890.81     2941.60    266.79 o 
  10  12   9      683.56      646.11    192.47 o 
  11  12   9     1277.30      766.76    258.90 o 
  12  12   9       17.04      -26.05    165.16 o 
 -13  13   9      457.81      280.25    321.35 o 
 -12  13   9     1222.49     1355.09    442.81 o 
 -11  13   9     4197.37     4393.49    578.43 o 
 -10  13   9      603.42      558.01    179.97 o 
  -9  13   9    11717.49    12199.00    571.15 o 
  -8  13   9     1427.47     1527.75    206.27 o 
  -7  13   9    11110.33    12127.60    542.03 o 
  -6  13   9     6363.77     7233.75    402.12 o 
  -5  13   9    10380.68    10782.62    457.81 o 
  -4  13   9    19647.56    21555.10    594.79 o 
  -3  13   9      162.31       77.87     66.75 o 
  -2  13   9     6614.67     6329.26    255.67 o 
  -1  13   9      510.64      363.90     82.28 o 
   0  13   9     2227.46     2172.91    148.69 o 
   1  13   9      190.15      304.31     90.22 o 
   2  13   9      606.61      480.10     90.91 o 
   3  13   9     7832.10     7775.98    311.19 o 
   4  13   9     6199.37     5903.05    270.60 o 
   5  13   9     5448.72     4824.51    275.71 o 
   6  13   9      384.27      330.15    109.30 o 
   7  13   9     3475.21     3173.06    313.22 o 
   8  13   9     1209.53      963.49    162.09 o 
   9  13   9      134.05      137.57    133.05 o 
  10  13   9     1343.75      712.08    213.62 o 
  11  13   9     1083.19     1102.52    210.81 o 
  12  13   9      154.73      193.51    176.33 o 
 -13  14   9     4586.69     4035.41    970.06 o 
 -12  14   9      256.19      318.22    236.38 o 
 -11  14   9    10064.95    10748.98   1113.49 o 
 -10  14   9      137.82       20.53    139.42 o 
  -9  14   9     5781.16     5893.49    556.69 o 
  -8  14   9       13.43      -10.33    121.55 o 
  -7  14   9     1820.58     1145.89    181.82 o 
  -6  14   9      213.68      240.07    103.64 o 
  -5  14   9       77.76      125.28     98.06 o 
  -4  14   9     1990.89     2036.32    154.60 o 
  -3  14   9     2561.40     2593.65    169.53 o 
  -2  14   9      459.53      371.42    123.04 o 
  -1  14   9     8484.05     8113.50    303.37 o 
   0  14   9    14776.79    14865.41    454.82 o 
   1  14   9     1802.77     1876.44    195.90 o 
   2  14   9    34375.65    35521.85   1043.25 o 
   3  14   9     2103.84     1717.78    180.75 o 
   4  14   9    27399.11    28581.49    984.74 o 
   5  14   9     9522.03     9272.18    472.31 o 
   6  14   9    36102.21    37901.97   1590.14 o 
   7  14   9    10653.16    10223.39    577.48 o 
   8  14   9    27210.90    26213.84    959.63 o 
   9  14   9     5212.37     5881.54    356.56 o 
  10  14   9    10561.56    11833.08    837.89 o 
  11  14   9     2362.61     1868.30    279.21 o 
  12  14   9     3309.76     2397.40    292.69 o 
 -13  15   9      246.42      317.73    333.94 o 
 -12  15   9      501.42      627.50    269.46 o 
 -11  15   9      772.96      494.31    241.86 o 
 -10  15   9     3600.32     3585.71    308.60 o 
  -9  15   9     2044.07     1638.54    233.88 o 
  -8  15   9     4418.46     4398.31    372.74 o 
  -7  15   9     4022.64     3157.62    272.93 o 
  -6  15   9      983.12      931.29    154.87 o 
  -5  15   9      856.26      358.83    116.01 o 
  -4  15   9     1372.10     1538.10    154.44 o 
  -3  15   9     2581.91     2355.43    186.93 o 
  -2  15   9    13492.10    13276.51    531.21 o 
  -1  15   9    14663.46    14987.40    579.45 o 
   0  15   9    16873.55    17915.48    874.64 o 
   1  15   9    27940.75    27814.92    948.55 o 
   2  15   9    36704.73    38020.07   1108.28 o 
   3  15   9    10946.68    11187.39    525.37 o 
   4  15   9    17490.21    18048.41    711.45 o 
   5  15   9     4738.13     4526.30    338.45 o 
   6  15   9     6900.63     6521.09    415.92 o 
   7  15   9     3002.21     2879.91    296.17 o 
   8  15   9      177.79       28.74    124.77 o 
   9  15   9      142.74       36.38    144.97 o 
  10  15   9     2081.07     1700.75    448.66 o 
  11  15   9     3202.29     3099.37    416.99 o 
 -12  16   9    12599.62    15389.16   1056.23 o 
 -11  16   9      133.68      400.66    231.78 o 
 -10  16   9    13752.13    15843.27    756.57 o 
  -9  16   9      919.98      882.05    196.92 o 
  -8  16   9    14537.45    15888.92    688.81 o 
  -7  16   9     2213.16     2481.82    258.51 o 
  -6  16   9     7209.92     7058.17    364.80 o 
  -5  16   9        5.03       16.49     98.33 o 
  -4  16   9     5911.94     6227.44    326.92 o 
  -3  16   9     1947.92     1683.57    170.48 o 
  -2  16   9     1101.12      961.67    137.19 o 
  -1  16   9     8547.95     8010.72    408.32 o 
   0  16   9     3286.15     2753.71    336.66 o 
   1  16   9     2384.87     2312.16    295.19 o 
   2  16   9      152.48       29.28    105.15 o 
   3  16   9    25185.58    26660.09    952.11 o 
   4  16   9     3372.63     3559.88    309.21 o 
   5  16   9    12468.22    11788.82    567.61 o 
   6  16   9     7831.55     7902.45    470.39 o 
   7  16   9    13515.08    13534.45    637.52 o 
   8  16   9     6040.71     5845.47    514.77 o 
   9  16   9    11759.91    12688.22    823.13 o 
  10  16   9     3721.30     4169.34    433.09 o 
  11  16   9     5658.94     5615.13    621.48 o 
 -12  17   9      701.44      585.78    277.67 o 
 -11  17   9      402.72      206.52    257.74 o 
 -10  17   9     4833.47     4374.21    349.91 o 
  -9  17   9      343.92      108.12    161.69 o 
  -8  17   9     8268.74     9744.93    579.29 o 
  -7  17   9     6722.78     7714.75    406.80 o 
  -6  17   9     1898.44     1859.89    210.91 o 
  -5  17   9    10805.35    10216.59    546.27 o 
  -4  17   9     1875.11     2549.38    464.86 o 
  -3  17   9    13144.78    13180.76    499.37 o 
  -2  17   9      408.84      143.86     95.85 o 
  -1  17   9     1012.27      906.45    216.27 o 
   0  17   9     6308.48     6156.41    353.52 o 
   1  17   9     1615.62     1472.83    207.91 o 
   2  17   9     4779.34     4687.70    347.27 o 
   3  17   9      527.28      298.79    131.66 o 
   4  17   9    14284.42    14206.97    640.77 o 
   5  17   9      496.86      367.27    151.93 o 
   6  17   9     9873.33     8820.17    506.19 o 
   7  17   9      138.17      146.88    137.67 o 
   8  17   9       12.25       41.91    140.78 o 
   9  17   9        6.85       61.87    136.15 o 
  10  17   9      928.57      774.25    290.92 o 
 -11  18   9     3692.39     3752.14    374.67 o 
 -10  18   9     1247.22     1485.88    234.83 o 
  -9  18   9    13991.61    14489.60    738.27 o 
  -8  18   9     2700.25     2700.34    320.56 o 
  -7  18   9    23472.84    23450.14    827.78 o 
  -6  18   9     3737.46     3837.46    343.08 o 
  -5  18   9    39508.39    42054.72   1525.67 o 
  -4  18   9     4724.46     4253.29    363.40 o 
  -3  18   9    47370.94    50582.28   1422.73 o 
  -2  18   9     3665.27     3132.76    288.28 o 
  -1  18   9    33624.82    35816.91   1072.43 o 
   0  18   9     3752.89     3720.30    303.40 o 
   1  18   9     9497.27    11087.80    556.28 o 
   2  18   9     2294.65     2313.76    299.76 o 
   3  18   9     1686.66     1786.45    252.40 o 
   4  18   9     2551.69     2392.93    269.91 o 
   5  18   9     4520.40     4099.91    353.66 o 
   6  18   9      319.89      262.15    136.65 o 
   7  18   9     4770.23     4619.96    468.32 o 
   8  18   9       90.73     -154.82    137.96 o 
   9  18   9     3088.11     3998.02    379.82 o 
  10  18   9      237.37      151.89    177.97 o 
 -10  19   9     1415.80     1662.39    250.82 o 
  -9  19   9     3057.87     3411.62    477.50 o 
  -8  19   9     1246.61     1134.46    266.41 o 
  -7  19   9    11025.64    11033.41    614.41 o 
  -6  19   9      832.60      525.27    176.00 o 
  -5  19   9    10818.11    10650.08    584.84 o 
  -4  19   9      745.62      848.59    197.20 o 
  -3  19   9     7427.29     7504.72    382.36 o 
  -2  19   9      798.08      710.45    144.95 o 
  -1  19   9      586.03      502.39    152.05 o 
   0  19   9     7921.85     7878.97    538.94 o 
   1  19   9      104.66       79.20    132.05 o 
   2  19   9     3938.34     3957.93    349.19 o 
   3  19   9       52.73        4.78    126.32 o 
   4  19   9     3804.93     4128.07    362.53 o 
   5  19   9     3053.88     2741.76    410.81 o 
   6  19   9     1417.48      924.79    210.99 o 
   7  19   9      935.09      788.31    198.68 o 
   8  19   9      308.08      499.00    191.34 o 
   9  19   9      357.84      128.96    164.92 o 
 -10  20   9     2154.71     1874.97    261.41 o 
  -9  20   9      436.09      352.47    203.74 o 
  -8  20   9      407.43      310.11    228.10 o 
  -7  20   9       58.01       95.78    154.84 o 
  -6  20   9      560.79      531.17    183.85 o 
  -5  20   9      346.78      131.20    150.14 o 
  -4  20   9      642.74      484.60    174.85 o 
  -3  20   9      730.40      490.64    176.68 o 
  -2  20   9     9977.48    10170.17    590.61 o 
  -1  20   9     2516.09     2876.59    352.90 o 
   0  20   9    11868.65    11544.24    670.43 o 
   1  20   9     9952.82    11551.56    599.56 o 
   2  20   9     5231.67     5444.49    642.66 o 
   3  20   9    10772.86    11416.25    603.91 o 
   4  20   9     5916.80     5860.28    436.07 o 
   5  20   9     7242.74     5814.45    433.57 o 
   6  20   9      854.62      798.12    193.17 o 
   7  20   9    16226.17    18056.46    815.22 o 
   8  20   9       34.13      -10.59    160.84 o 
  -9  21   9      358.96      339.38    245.03 o 
  -8  21   9     1565.57      852.12    280.90 o 
  -7  21   9       51.33      -34.04    166.74 o 
  -6  21   9      579.95      315.96    178.57 o 
  -5  21   9      444.34      237.47    163.26 o 
  -4  21   9      381.76      317.43    173.30 o 
  -3  21   9      349.91      268.67    184.07 o 
  -2  21   9     5190.82     5002.66    445.96 o 
  -1  21   9      771.57      418.93    216.53 o 
   0  21   9    19966.15    22006.57    994.28 o 
   1  21   9     1828.09     1594.79    255.95 o 
   2  21   9    26145.20    29142.06   1091.16 o 
   3  21   9      399.63      252.81    151.97 o 
   4  21   9    10756.34    12126.92    734.16 o 
   5  21   9     1517.33     1064.14    227.23 o 
   6  21   9     5575.37     4753.88    479.57 o 
   7  21   9       27.21       96.34    170.78 o 
  -8  22   9     2614.73     1822.59    360.93 o 
  -7  22   9     2047.89     1739.59    351.46 o 
  -6  22   9     3719.67     3336.57    367.04 o 
  -5  22   9      739.21      373.84    227.97 o 
  -4  22   9        1.12      289.89    330.24 o 
  -3  22   9       97.29      237.09    324.91 o 
  -2  22   9      251.70      152.73    200.58 o 
  -1  22   9      263.74       62.49    186.09 o 
   0  22   9     1085.92      691.31    241.75 o 
   1  22   9     2991.32     3114.93    343.44 o 
   2  22   9     2102.56     1814.01    344.81 o 
   3  22   9     4809.55     5077.45    691.39 o 
   4  22   9     1212.09      528.73    193.22 o 
   5  22   9     5772.56     5541.24    541.00 o 
   6  22   9     1638.98     1696.68    281.76 o 
   7  22   9    12853.02    14907.42    759.62 o 
  -7  23   9     3815.65     3576.86    463.30 o 
  -6  23   9       89.33     -204.86    226.41 o 
  -5  23   9     2333.41     1847.63    519.12 o 
  -4  23   9     1728.67     1719.76    505.44 o 
  -3  23   9     1686.59     1801.70    492.76 o 
  -2  23   9     2626.97     2177.79    347.44 o 
  -1  23   9       50.55       80.85    206.10 o 
   0  23   9     7147.26     7837.53    626.52 o 
   1  23   9      449.89      258.71    179.07 o 
   2  23   9     3933.38     3047.34    413.74 o 
   3  23   9     3353.99     2369.95    305.48 o 
   4  23   9     1765.32     1957.71    311.77 o 
   5  23   9     2751.47     3875.08    458.84 o 
  -5  24   9    18044.83    19873.15   1501.01 o 
  -4  24   9     9050.64    13354.22   1956.32 o 
  -3  24   9    18569.36    20467.66   1503.08 o 
  -2  24   9     9030.07     9927.24    678.84 o 
  -1  24   9    17566.99    21263.43   1022.07 o 
   0  24   9     1991.64     1737.85    280.51 o 
   1  24   9     9241.19    10383.54    623.73 o 
   2  24   9      189.59      -37.97    159.73 o 
   3  24   9     1095.68      646.07    224.03 o 
   4  24   9      199.28      176.25    207.70 o 
  -3  25   9     2112.80     3645.13    715.77 o 
  -2  25   9      921.89      813.80    342.72 o 
  -1  25   9     3187.11     3141.12    421.27 o 
   0  25   9       84.89     -124.54    179.30 o 
   1  25   9     1895.54     2357.18    403.85 o 
 -14   0  10      340.38      151.36    255.47 o 
 -12   0  10     7503.76     7345.37    633.32 o 
 -10   0  10    14057.67    16262.26    940.21 o 
  -8   0  10    70027.05    77516.58   3497.68 o 
  -6   0  10   105413.66   110323.47   4509.00 o 
  -4   0  10   185583.52   173044.80   5700.26 o 
  -2   0  10   244603.30   245215.31  10282.97 o 
   0   0  10    48542.66    49570.33   1283.94 o 
   2   0  10     3974.71     3946.07    177.92 o 
   4   0  10     1329.63     1411.85    131.38 o 
   6   0  10     2668.99     2793.56    318.03 o 
   8   0  10     1631.55     1896.92    388.73 o 
  10   0  10     1869.51     2029.67    288.48 o 
  12   0  10      110.14      129.87    158.24 o 
  14   0  10     2759.25     2490.26    318.29 o 
 -15   1  10      954.39     1216.23    254.03 o 
 -14   1  10     3172.77     3597.58    363.06 o 
 -13   1  10     1590.86     1684.58    381.60 o 
 -12   1  10       10.29        8.58    145.14 o 
 -11   1  10     2127.48     2189.59    253.90 o 
 -10   1  10     3929.28     4472.62    330.04 o 
  -9   1  10     8267.13     9029.01    481.49 o 
  -8   1  10     5653.76     6185.88    272.77 o 
  -7   1  10     9410.90     9744.10    439.55 o 
  -6   1  10    29036.41    29874.49    836.24 o 
  -5   1  10       32.87       81.27     55.95 o 
  -4   1  10    13569.54    12939.89    369.59 o 
  -3   1  10     1833.99     1669.92     98.40 o 
  -2   1  10    12545.79    12965.13    354.72 o 
  -1   1  10     1042.20      872.90    101.91 o 
   0   1  10     4716.18     4397.00    174.38 o 
   1   1  10     4810.62     4671.95    190.96 o 
   2   1  10     1539.18     1688.58     75.05 o 
   3   1  10    20196.54    20895.43    467.48 o 
   4   1  10       93.08       22.93     38.36 o 
   5   1  10      611.12      512.88     65.86 o 
   6   1  10     5332.81     5615.24    203.74 o 
   7   1  10     1592.80     1615.38    127.42 o 
   8   1  10     7297.36     7226.75    269.95 o 
   9   1  10      102.17       47.82     68.68 o 
  10   1  10      660.11      478.53     96.22 o 
  11   1  10     5269.72     5607.65    468.42 o 
  12   1  10      178.11       19.65    100.61 o 
  13   1  10     2014.39     1601.05    171.26 o 
  14   1  10       25.86      -59.88    126.70 o 
 -15   2  10     3898.44     3445.22    373.02 o 
 -14   2  10     3118.31     3688.79    369.49 o 
 -13   2  10    11911.50    12120.71    653.16 o 
 -12   2  10      855.44      947.79    212.44 o 
 -11   2  10    19742.05    22404.35    644.97 o 
 -10   2  10      698.36      749.06    128.79 o 
  -9   2  10     8823.61     8911.68    380.49 o 
  -8   2  10     3057.62     3223.81    208.76 o 
  -7   2  10    13583.83    14813.63    482.39 o 
  -6   2  10     2090.56     1883.59    129.52 o 
  -5   2  10       38.35        8.00     54.26 o 
  -4   2  10       35.55       95.93     55.27 o 
  -3   2  10      882.62      834.93    111.10 o 
  -2   2  10     6223.15     6218.70    215.03 o 
  -1   2  10    12224.61    11727.36    327.74 o 
   0   2  10    48717.03    50135.19   1321.46 o 
   1   2  10    23399.65    24734.77    637.16 o 
   2   2  10    89132.36    88172.13   1946.30 o 
   3   2  10      119.06      175.76     44.94 o 
   4   2  10    50242.31    50417.35   1056.24 o 
   5   2  10      641.75      508.52     74.08 o 
   6   2  10    54684.21    55103.89   1241.23 o 
   7   2  10     4522.90     4448.25    189.94 o 
   8   2  10    44614.87    45005.64   1057.93 o 
   9   2  10     9841.24    10229.71    366.06 o 
  10   2  10    26118.97    26514.78    796.63 o 
  11   2  10     1780.63     1642.67    188.97 o 
  12   2  10     7183.48     7249.66    392.70 o 
  13   2  10      687.22      643.44    137.59 o 
  14   2  10     1971.84     1889.08    261.91 o 
 -15   3  10      326.46      548.93    224.52 o 
 -14   3  10        1.52      -63.18    175.66 o 
 -13   3  10       24.69        4.56    164.88 o 
 -12   3  10      120.72      146.70     85.58 o 
 -11   3  10     2387.60     2805.62    215.94 o 
 -10   3  10     2207.50     2445.24    197.75 o 
  -9   3  10     3910.73     3818.32    233.37 o 
  -8   3  10      784.84      637.20    111.64 o 
  -7   3  10       93.27       87.47     80.21 o 
  -6   3  10        2.76       21.72     63.21 o 
  -5   3  10      122.60      154.84     65.51 o 
  -4   3  10       14.38       47.55     49.83 o 
  -3   3  10     1416.37     1882.43    111.26 o 
  -2   3  10    76370.63    79684.96   1888.54 o 
  -1   3  10    82710.59    80390.98   2371.49 o 
   0   3  10    34812.73    36230.12    980.41 o 
   1   3  10   108571.31   113533.83   2682.35 o 
   2   3  10    25463.75    26135.64    680.09 o 
   3   3  10    36867.04    36013.84    726.76 o 
   4   3  10     3301.58     3276.79    137.27 o 
   5   3  10    30758.12    30373.11    713.85 o 
   6   3  10     6071.90     6080.06    258.32 o 
   7   3  10       61.32       99.04     56.89 o 
   8   3  10        3.28       49.01     61.64 o 
   9   3  10     3938.85     3923.93    247.48 o 
  10   3  10      311.66      276.29     85.53 o 
  11   3  10     7609.63     7550.73    308.93 o 
  12   3  10     1540.55     1604.59    165.38 o 
  13   3  10    10481.33    12800.57    511.76 o 
  14   3  10     1561.31     1912.06    265.05 o 
 -15   4  10       21.03     -108.45    183.93 o 
 -14   4  10    12910.49    13556.83    698.18 o 
 -13   4  10     2120.38     2062.44    250.17 o 
 -12   4  10    26584.45    28621.53    899.31 o 
 -11   4  10     1941.29     1773.67    188.62 o 
 -10   4  10    12344.51    12810.43    501.59 o 
  -9   4  10     2931.77     2555.56    237.47 o 
  -8   4  10     6884.17     7300.58    435.45 o 
  -7   4  10     1326.36     1613.85    155.84 o 
  -6   4  10      659.36      621.28    105.66 o 
  -5   4  10        6.09      -65.37     64.94 o 
  -4   4  10      746.24      556.61     90.28 o 
  -3   4  10    33327.24    33621.12    851.58 o 
  -2   4  10     1479.30     1372.46    118.85 o 
  -1   4  10    75807.63    79462.10   1886.81 o 
   0   4  10      771.67      746.00     88.70 o 
   1   4  10    62660.81    61876.51   1503.52 o 
   2   4  10     2108.43     2154.00    157.55 o 
   3   4  10    39456.10    39804.76    932.33 o 
   4   4  10     6370.44     5897.02    224.22 o 
   5   4  10    22793.30    24419.90    603.99 o 
   6   4  10    28065.51    27605.72    644.13 o 
   7   4  10    16095.88    16405.97    432.85 o 
   8   4  10    30378.49    29589.76    770.72 o 
   9   4  10     8642.38     8179.57    488.47 o 
  10   4  10    21826.71    21968.30    670.16 o 
  11   4  10     3702.34     3481.16    263.84 o 
  12   4  10     5611.81     5592.57    314.99 o 
  13   4  10     1375.05      976.33    197.50 o 
  14   4  10     1750.26     1220.02    383.31 o 
 -15   5  10     2510.27     2363.67    326.79 o 
 -14   5  10      142.03       57.12    121.81 o 
 -13   5  10     1920.44     1872.49    206.64 o 
 -12   5  10     1478.82     1916.50    244.54 o 
 -11   5  10      145.33      190.71    128.85 o 
 -10   5  10     5074.03     4342.05    374.33 o 
  -9   5  10        8.01      -28.36    106.57 o 
  -8   5  10    18155.96    17636.11    669.25 o 
  -7   5  10     6141.52     6483.49    295.35 o 
  -6   5  10    14451.68    15158.93    504.82 o 
  -5   5  10    15482.29    14894.31    485.33 o 
  -4   5  10    30526.76    31452.01    810.17 o 
  -3   5  10    16279.82    17523.49    484.18 o 
  -2   5  10        4.60       80.57     51.56 o 
  -1   5  10    16375.04    17746.19    485.10 o 
   0   5  10     9212.69    10408.34    354.25 o 
   1   5  10    13904.88    13282.19    436.46 o 
   2   5  10     6317.71     6043.59    243.76 o 
   3   5  10     9926.09    10905.79    341.38 o 
   4   5  10     8505.08     8498.36    269.64 o 
   5   5  10     1015.87      978.64     89.77 o 
   6   5  10     4514.66     4722.94    207.35 o 
   7   5  10     2792.39     2679.32    168.06 o 
   8   5  10       65.72      -32.34     66.99 o 
   9   5  10     1806.25     1558.61    146.98 o 
  10   5  10      419.10       48.50     97.32 o 
  11   5  10      304.34      199.53    112.00 o 
  12   5  10      693.68      660.99    174.92 o 
  13   5  10     1889.13     1963.35    244.73 o 
  14   5  10      561.03      241.29    182.61 o 
 -15   6  10      392.82      262.89    135.64 o 
 -14   6  10      219.67      332.40    233.53 o 
 -13   6  10     2756.11     2770.71    281.40 o 
 -12   6  10     1843.73     1239.26    376.41 o 
 -11   6  10     4175.88     3528.41    297.95 o 
 -10   6  10     8656.73     8711.30    557.46 o 
  -9   6  10    15579.90    15965.90    635.93 o 
  -8   6  10    23455.27    24102.17    851.74 o 
  -7   6  10    32255.70    33420.52    982.60 o 
  -6   6  10    33655.10    34538.73    995.10 o 
  -5   6  10    89082.67    92011.41   2415.97 o 
  -4   6  10    52482.57    54580.26   1343.46 o 
  -3   6  10   106889.76   109327.91   2586.51 o 
  -2   6  10     9072.63     8273.62    269.92 o 
  -1   6  10    41167.31    39404.56    990.31 o 
   0   6  10     6995.01     6817.93    207.76 o 
   1   6  10    18036.97    18486.54    466.42 o 
   2   6  10    14966.76    16502.16    468.36 o 
   3   6  10     2362.91     2512.84    133.02 o 
   4   6  10      976.78      848.74    126.85 o 
   5   6  10     2575.09     2608.00    141.22 o 
   6   6  10     2325.74     1846.92    161.25 o 
   7   6  10     5081.41     5224.15    366.33 o 
   8   6  10     4527.04     4859.24    304.21 o 
   9   6  10    11224.27    10872.29    367.04 o 
  10   6  10      490.56      454.34    108.24 o 
  11   6  10     1366.14     1051.70    179.32 o 
  12   6  10       18.40       89.09    137.28 o 
  13   6  10      307.29      294.98    167.80 o 
  14   6  10      891.27      549.94    205.74 o 
 -15   7  10     1514.18     1331.97    243.95 o 
 -14   7  10     1454.26     1150.73    226.99 o 
 -13   7  10       19.98       34.40    165.40 o 
 -12   7  10     2198.54     1609.74    233.83 o 
 -11   7  10      654.17      359.97    176.62 o 
 -10   7  10     5962.91     5800.37    372.04 o 
  -9   7  10     5283.64     4976.44    327.34 o 
  -8   7  10      470.72      325.18     98.99 o 
  -7   7  10    21115.84    20472.77    657.17 o 
  -6   7  10     5912.05     5563.34    265.19 o 
  -5   7  10    42614.56    42758.79   1195.04 o 
  -4   7  10     1275.36     1292.65    107.40 o 
  -3   7  10    37396.21    38114.87    967.95 o 
  -2   7  10     5562.64     5706.70    214.37 o 
  -1   7  10     1017.50      956.66     74.22 o 
   0   7  10    22559.19    22244.58    555.82 o 
   1   7  10     2353.27     2330.23    108.77 o 
   2   7  10    31303.82    32268.98    787.38 o 
   3   7  10    19303.63    19297.53    511.39 o 
   4   7  10     1315.18     1229.30    118.68 o 
   5   7  10    11185.53    11246.84    323.38 o 
   6   7  10       63.26       49.70     64.79 o 
   7   7  10     4465.37     4254.54    226.46 o 
   8   7  10      158.77       77.85     82.81 o 
   9   7  10        3.91       84.56     92.60 o 
  10   7  10     1765.29     1567.31    171.66 o 
  11   7  10        1.87      -97.88    107.86 o 
  12   7  10     1095.90      559.64    176.75 o 
  13   7  10       48.29       42.74    161.84 o 
 -15   8  10     2814.11     2503.33    358.71 o 
 -14   8  10     1909.44     1617.45    279.25 o 
 -13   8  10    10420.06    10203.00    545.39 o 
 -12   8  10     4187.85     4181.60    357.43 o 
 -11   8  10    13926.74    14485.75    641.43 o 
 -10   8  10     4166.20     3392.81    290.46 o 
  -9   8  10    14581.78    15102.87   1007.57 o 
  -8   8  10     3333.03     3224.72    239.19 o 
  -7   8  10      627.05      470.09    104.73 o 
  -6   8  10      511.68      383.47     93.36 o 
  -5   8  10     1177.67     1096.30    120.57 o 
  -4   8  10     6949.02     7214.69    259.29 o 
  -3   8  10     2420.22     2537.52    158.76 o 
  -2   8  10    33734.89    33580.77    806.52 o 
  -1   8  10     1849.29     1743.78     98.64 o 
   0   8  10    25205.41    25626.22    629.99 o 
   1   8  10    10505.46    10947.45    298.00 o 
   2   8  10    22062.93    22196.10    539.15 o 
   3   8  10    18438.60    18488.39    470.37 o 
   4   8  10    12155.54    12210.28    399.62 o 
   5   8  10    29704.48    30200.93    824.73 o 
   6   8  10    10628.90    10352.55    426.16 o 
   7   8  10    35937.96    33971.34    956.30 o 
   8   8  10     7942.09     8551.16    388.68 o 
   9   8  10    32100.92    30022.51    948.65 o 
  10   8  10     1139.62     1024.43    184.05 o 
  11   8  10    13169.12    13634.92    500.47 o 
  12   8  10      612.07      623.67    150.15 o 
  13   8  10     4916.17     5117.18    393.20 o 
 -14   9  10      918.83      534.17    218.70 o 
 -13   9  10       80.69       94.08    189.42 o 
 -12   9  10     5669.23     5413.42    398.26 o 
 -11   9  10      815.85      861.53    187.64 o 
 -10   9  10     4940.24     4894.44    343.29 o 
  -9   9  10        5.25       13.82    110.37 o 
  -8   9  10      359.54      372.60    114.16 o 
  -7   9  10       87.72      129.46     85.77 o 
  -6   9  10      276.24      171.11     80.19 o 
  -5   9  10      254.66      278.48     82.67 o 
  -4   9  10     5342.33     5714.17    205.45 o 
  -3   9  10     1069.17      717.63    104.71 o 
  -2   9  10    13974.79    13974.82    360.24 o 
  -1   9  10      858.90      818.80     74.40 o 
   0   9  10    63149.14    62719.39   1346.74 o 
   1   9  10      216.57      124.36     69.08 o 
   2   9  10    73172.18    72026.63   1548.36 o 
   3   9  10      332.20      176.84     63.71 o 
   4   9  10    26430.70    27598.59    708.54 o 
   5   9  10      771.43      583.93    109.61 o 
   6   9  10     2756.05     2360.61    204.30 o 
   7   9  10        8.16      -23.14     84.49 o 
   8   9  10      176.76      101.41    103.35 o 
   9   9  10      659.82      488.87    143.91 o 
  10   9  10     5390.21     6146.87    515.02 o 
  11   9  10      354.04      341.79    152.01 o 
  12   9  10    10201.47    11088.20    483.68 o 
  13   9  10      260.18      385.78    163.94 o 
 -14  10  10     5026.28     4219.63    488.82 o 
 -13  10  10     3969.77     3982.22    467.33 o 
 -12  10  10     8318.01     7582.68    548.75 o 
 -11  10  10     3040.70     2816.14    286.39 o 
 -10  10  10    14763.21    15430.45    774.79 o 
  -9  10  10     8674.82     8199.56    375.80 o 
  -8  10  10     5400.99     6556.60    396.89 o 
  -7  10  10     2797.23     3060.35    212.30 o 
  -6  10  10      411.71      365.75     95.52 o 
  -5  10  10     1945.84     2016.32    158.62 o 
  -4  10  10      704.11      546.95     74.04 o 
  -3  10  10     2289.57     2471.28    125.93 o 
  -2  10  10     5793.29     5356.30    187.80 o 
  -1  10  10    11193.96    11589.79    363.35 o 
   0  10  10    17144.60    16750.98    421.09 o 
   1  10  10    11564.48    12878.14    421.36 o 
   2  10  10     3301.55     2795.66    254.52 o 
   3  10  10    16535.44    17304.13    547.71 o 
   4  10  10     4748.38     4601.33    420.56 o 
   5  10  10    34070.38    36290.51   1020.06 o 
   6  10  10      895.18      546.08    114.46 o 
   7  10  10    39140.17    38423.84   1188.92 o 
   8  10  10       59.90        4.28    107.87 o 
   9  10  10    26414.83    27191.78    885.64 o 
  10  10  10      522.22      269.90    130.00 o 
  11  10  10    13503.21    13485.30    615.18 o 
  12  10  10     1003.22     1290.11    218.72 o 
  13  10  10     4880.10     5657.62    366.65 o 
 -14  11  10     1249.89     1106.38    315.61 o 
 -13  11  10      783.83      414.53    256.36 o 
 -12  11  10     2373.96     2348.48    286.77 o 
 -11  11  10     1021.23      420.09    189.35 o 
 -10  11  10     6628.45     6558.56    389.78 o 
  -9  11  10     7021.95     7104.81    403.25 o 
  -8  11  10      315.65      412.10    116.42 o 
  -7  11  10    16906.02    16782.24    567.48 o 
  -6  11  10      464.34      457.01     99.60 o 
  -5  11  10    23896.97    24566.25    738.98 o 
  -4  11  10     1286.74     1288.02     96.87 o 
  -3  11  10     8762.30     7792.83    239.42 o 
  -2  11  10     7363.19     7074.22    255.46 o 
  -1  11  10       15.05      -11.76     56.14 o 
   0  11  10     8100.88     8057.41    279.42 o 
   1  11  10       28.22       17.84     65.96 o 
   2  11  10     8322.86     8281.70    363.96 o 
   3  11  10     3500.92     3426.09    216.38 o 
   4  11  10      892.13      691.40    145.34 o 
   5  11  10     7002.60     7344.42    344.13 o 
   6  11  10     2211.33     1954.45    215.67 o 
   7  11  10     3263.25     3123.30    247.91 o 
   8  11  10      110.32       44.05    105.24 o 
   9  11  10      699.33      441.70    162.15 o 
  10  11  10      635.70      430.33    157.58 o 
  11  11  10      271.95       68.63    133.40 o 
  12  11  10     1622.57     1457.25    231.12 o 
 -14  12  10       70.70      307.75    270.41 o 
 -13  12  10     1193.72      525.17    285.19 o 
 -12  12  10      537.05      580.99    254.66 o 
 -11  12  10     5788.15     6064.86    645.72 o 
 -10  12  10      554.01      558.72    203.83 o 
  -9  12  10    13973.59    13224.11    594.12 o 
  -8  12  10     2228.41     2417.57    246.58 o 
  -7  12  10    25178.32    26204.56    945.54 o 
  -6  12  10     6807.45     6962.08    373.43 o 
  -5  12  10    55477.08    58602.85   1854.42 o 
  -4  12  10    11244.93    12288.57    410.00 o 
  -3  12  10    82633.59    83385.39   1935.33 o 
  -2  12  10     3234.62     3074.96    170.21 o 
  -1  12  10    69418.00    70278.84   1649.46 o 
   0  12  10     1330.82     1182.33    114.22 o 
   1  12  10    20108.27    19713.64    665.57 o 
   2  12  10       80.31      120.25     80.86 o 
   3  12  10      239.58       93.27     78.18 o 
   4  12  10      451.38      325.95     94.23 o 
   5  12  10     1409.22     1113.10    270.54 o 
   6  12  10     1518.87     1276.95    165.58 o 
   7  12  10     5813.22     5564.65    312.54 o 
   8  12  10     5461.70     5627.35    489.71 o 
   9  12  10     2013.23     2174.72    269.80 o 
  10  12  10      765.72      601.22    201.75 o 
  11  12  10        7.39      -46.01    133.46 o 
  12  12  10      132.35       23.51    165.20 o 
 -13  13  10     1461.42     1187.18    314.98 o 
 -12  13  10     2627.94     2533.36    372.67 o 
 -11  13  10      144.85      263.11    218.92 o 
 -10  13  10     6759.31     5585.51    826.43 o 
  -9  13  10     1805.79     1500.79    240.81 o 
  -8  13  10     8358.54     8587.94    451.40 o 
  -7  13  10     5917.06     6413.28    375.45 o 
  -6  13  10    11505.77    11563.01    517.63 o 
  -5  13  10    13810.65    15725.71    629.16 o 
  -4  13  10     1060.77      957.83    178.98 o 
  -3  13  10    16655.70    16932.13    489.55 o 
  -2  13  10      110.05       52.32     69.90 o 
  -1  13  10     1688.29     1976.25    177.45 o 
   0  13  10      811.84      779.65    112.38 o 
   1  13  10      275.46      181.98    106.72 o 
   2  13  10     3199.70     3025.61    212.16 o 
   3  13  10     2987.18     2974.90    217.31 o 
   4  13  10     8299.71     7966.33    411.02 o 
   5  13  10       25.45       31.91     88.44 o 
   6  13  10     6227.82     6753.21    347.34 o 
   7  13  10      842.11      895.37    180.54 o 
   8  13  10     1470.07     1039.74    167.58 o 
   9  13  10     1602.59     1350.24    235.16 o 
  10  13  10      350.63      305.63    209.85 o 
  11  13  10      694.05      404.85    188.15 o 
  12  13  10     1347.04     1432.19    255.61 o 
 -13  14  10        3.56       62.52    255.85 o 
 -12  14  10     6079.50     6405.63    558.89 o 
 -11  14  10      746.97      400.36    222.62 o 
 -10  14  10    11911.20    12251.90   1138.31 o 
  -9  14  10      180.24      237.17    158.23 o 
  -8  14  10     1369.07     1505.64    209.05 o 
  -7  14  10     1167.96      802.27    163.90 o 
  -6  14  10     1566.16     1594.85    203.53 o 
  -5  14  10      753.18      755.47    127.23 o 
  -4  14  10     1713.88     1600.36    167.99 o 
  -3  14  10     6800.87     6549.07    557.85 o 
  -2  14  10     2375.38     2488.47    227.79 o 
  -1  14  10    17073.90    18131.37    527.06 o 
   0  14  10     1531.87     1439.27    164.47 o 
   1  14  10    22516.10    24197.17    801.81 o 
   2  14  10      748.68      517.36    113.63 o 
   3  14  10    25989.00    26497.01    803.60 o 
   4  14  10      671.83      679.51    146.01 o 
   5  14  10    39257.45    38795.56   1115.77 o 
   6  14  10     5361.58     5135.19    307.62 o 
   7  14  10    25867.11    27371.83   1205.27 o 
   8  14  10     9553.34    10543.86    606.80 o 
   9  14  10    15394.77    16011.42    742.59 o 
  10  14  10     3812.03     4525.23    398.65 o 
  11  14  10     4730.90     5541.65    453.11 o 
 -12  15  10      511.96      398.37    238.74 o 
 -11  15  10     1059.51     1435.04    291.07 o 
 -10  15  10     1109.51      970.58    214.33 o 
  -9  15  10     2636.92     2459.37    271.90 o 
  -8  15  10     2145.98     1971.42    237.43 o 
  -7  15  10     2074.05     1890.26    309.98 o 
  -6  15  10      306.01      390.15    143.96 o 
  -5  15  10     1125.09      755.61    132.62 o 
  -4  15  10     2413.54     2385.27    221.46 o 
  -3  15  10    13392.47    14592.63    586.27 o 
  -2  15  10     5799.26     5509.99    250.46 o 
  -1  15  10     8673.80     8381.74    407.17 o 
   0  15  10    14465.99    14747.79    817.66 o 
   1  15  10    37253.38    41201.71   1468.13 o 
   2  15  10     5585.59     5780.25    548.92 o 
   3  15  10    23863.38    25951.98    925.88 o 
   4  15  10     5797.17     5162.74    399.85 o 
   5  15  10     5913.41     5469.17    379.39 o 
   6  15  10     2829.68     3084.75    301.61 o 
   7  15  10     1895.58     1455.38    221.50 o 
   8  15  10      211.24       39.73    133.18 o 
   9  15  10     1140.30      799.91    170.09 o 
  10  15  10     1962.79     1680.74    238.71 o 
  11  15  10     5058.23     5633.57    464.09 o 
 -12  16  10        2.25     -235.65    233.08 o 
 -11  16  10    13338.45    16730.24    884.78 o 
 -10  16  10     1018.12      853.47    231.54 o 
  -9  16  10    12413.00    13363.17    791.47 o 
  -8  16  10      536.08      625.56    176.48 o 
  -7  16  10     9294.02     9463.13    487.22 o 
  -6  16  10      204.23       55.96    114.88 o 
  -5  16  10     1349.14     1493.75    230.22 o 
  -4  16  10     1157.83     1116.96    158.31 o 
  -3  16  10       80.56       51.91     86.02 o 
  -2  16  10     2812.79     3248.39    255.32 o 
  -1  16  10     3434.22     3367.95    263.27 o 
   0  16  10     6330.15     6574.42    448.17 o 
   1  16  10        7.80      -32.49    100.25 o 
   2  16  10    22786.65    24504.40    888.46 o 
   3  16  10     1243.98      951.78    178.75 o 
   4  16  10    13274.47    13251.91    607.06 o 
   5  16  10     7849.76     7518.58    456.79 o 
   6  16  10    15364.57    16080.07    700.77 o 
   7  16  10     4050.73     3640.80    337.05 o 
   8  16  10    12732.06    12267.99    680.88 o 
   9  16  10     4635.06     4828.30    400.80 o 
  10  16  10     7103.82     6868.33    545.39 o 
 -11  17  10     3065.88     3071.48    388.74 o 
 -10  17  10       98.82      183.76    190.69 o 
  -9  17  10     5216.19     6133.40    429.54 o 
  -8  17  10     3608.89     3546.62    454.96 o 
  -7  17  10     3018.61     3430.65    434.66 o 
  -6  17  10     9740.88    10507.79    470.86 o 
  -5  17  10      753.40      746.42    149.71 o 
  -4  17  10    12042.41    12488.08    508.54 o 
  -3  17  10     3076.08     3161.30    297.87 o 
  -2  17  10     5493.63     5430.41    357.18 o 
  -1  17  10     3202.36     2768.33    304.04 o 
   0  17  10     1219.23     1090.13    219.18 o 
   1  17  10     3911.15     4233.54    337.87 o 
   2  17  10     2520.08     2429.81    260.42 o 
   3  17  10    11312.48    12309.36    588.65 o 
   4  17  10       50.55        5.27    120.57 o 
   5  17  10     8773.93     8530.55    496.03 o 
   6  17  10     1629.89     1158.08    211.58 o 
   7  17  10      312.55      -12.31    138.57 o 
   8  17  10      199.26      118.41    147.71 o 
   9  17  10      696.00      568.96    217.94 o 
  10  17  10      265.04      239.60    213.13 o 
 -11  18  10      205.32      539.44    248.28 o 
 -10  18  10     9397.16    10529.73    541.47 o 
  -9  18  10     1102.66      689.70    208.67 o 
  -8  18  10    14542.83    14881.74    679.92 o 
  -7  18  10     2415.83     2564.90    282.48 o 
  -6  18  10    21122.42    22372.57    793.74 o 
  -5  18  10     3744.90     3220.35    310.06 o 
  -4  18  10    31897.91    32731.58   1445.55 o 
  -3  18  10     3805.72     3614.75    289.69 o 
  -2  18  10    45030.84    46771.98   1667.84 o 
  -1  18  10     1946.80     1994.32    276.58 o 
   0  18  10     9573.58    10233.72    592.88 o 
   1  18  10     3861.63     3589.62    389.40 o 
   2  18  10     2153.79     2032.68    253.02 o 
   3  18  10     1644.86     1689.31    242.65 o 
   4  18  10     1056.12     1278.15    219.26 o 
   5  18  10       59.95      149.37    144.75 o 
   6  18  10     4339.53     4406.10    375.12 o 
   7  18  10      174.40      135.54    145.22 o 
   8  18  10     3167.59     3894.26    364.74 o 
   9  18  10      122.20      131.50    150.63 o 
 -10  19  10     2389.83     1816.92    365.03 o 
  -9  19  10     2023.06     1913.23    279.73 o 
  -8  19  10     8339.41     8640.33    583.62 o 
  -7  19  10      771.84      459.05    162.48 o 
  -6  19  10    10257.41    11327.21    611.19 o 
  -5  19  10       44.30       57.47    183.38 o 
  -4  19  10    15820.56    15535.31   1161.55 o 
  -3  19  10      501.82      409.84    227.58 o 
  -2  19  10     2281.47     2875.24    337.28 o 
  -1  19  10     5429.80     6026.47    624.12 o 
   0  19  10      661.72      508.76    191.00 o 
   1  19  10     3979.88     3338.29    320.20 o 
   2  19  10      151.76      136.26    145.67 o 
   3  19  10     3206.62     3116.92    311.82 o 
   4  19  10      850.24      688.47    222.31 o 
   5  19  10     1055.97      577.68    184.23 o 
   6  19  10     2597.33     2344.66    291.34 o 
   7  19  10      361.01      158.60    191.40 o 
   8  19  10      812.91      551.70    201.51 o 
   9  19  10       18.36     -109.06    164.66 o 
  -9  20  10      924.15      939.90    232.61 o 
  -8  20  10       20.61      308.05    199.76 o 
  -7  20  10      154.51      187.11    217.93 o 
  -6  20  10       25.71      -24.70    184.27 o 
  -5  20  10       53.35       49.43    254.91 o 
  -4  20  10       45.04       49.06    259.20 o 
  -3  20  10     6966.04     5795.06    733.31 o 
  -2  20  10     2105.91     2079.85    297.76 o 
  -1  20  10    15356.87    15028.97   1088.77 o 
   0  20  10     8063.82     8250.79    565.41 o 
   1  20  10     9455.48    10363.61    560.13 o 
   2  20  10    10982.27    12719.48    638.46 o 
   3  20  10     8835.71     8280.82    532.65 o 
   4  20  10     7076.96     6779.32    474.66 o 
   5  20  10      888.05      737.61    299.38 o 
   6  20  10    18808.27    20543.74    871.52 o 
   7  20  10       57.37      251.62    168.59 o 
   8  20  10    13872.44    13186.04    689.11 o 
  -8  21  10      301.57      390.88    254.56 o 
  -7  21  10      510.30      279.23    336.64 o 
  -6  21  10       60.55     -171.84    276.19 o 
  -5  21  10       16.03      213.49    286.58 o 
  -4  21  10       24.47      125.85    267.91 o 
  -3  21  10     3312.54     3054.15    577.01 o 
  -2  21  10      292.42      428.06    208.42 o 
  -1  21  10    10351.21    10589.67    650.56 o 
   0  21  10      775.61      893.25    254.35 o 
   1  21  10    20662.73    21462.07    876.44 o 
   2  21  10     1041.80      996.59    284.00 o 
   3  21  10    15990.29    16437.63    909.27 o 
   4  21  10      794.83      717.56    221.95 o 
   5  21  10     5738.38     5334.56    440.12 o 
   6  21  10       12.90       20.70    155.90 o 
   7  21  10      229.98      172.67    187.34 o 
  -7  22  10     3339.29     1824.48    502.88 o 
  -6  22  10     1586.39     1826.29    503.54 o 
  -5  22  10      592.21      721.99    380.74 o 
  -4  22  10        5.85      -67.09    291.73 o 
  -3  22  10      199.52      141.31    324.90 o 
  -2  22  10       11.21      102.70    194.80 o 
  -1  22  10     1935.57     1098.39    261.73 o 
   0  22  10     1410.68      842.57    327.50 o 
   1  22  10     2122.57     1478.16    258.96 o 
   2  22  10     3506.14     3995.44    387.87 o 
   3  22  10     2121.50     2140.70    386.42 o 
   4  22  10     5468.64     5443.30    452.98 o 
   5  22  10     2025.02     1947.87    295.22 o 
   6  22  10     9883.63    10008.47    726.43 o 
  -6  23  10     4015.75     5568.65    812.22 o 
  -5  23  10     1385.56     1654.65    937.61 o 
  -4  23  10     2089.21     3343.96    635.93 o 
  -3  23  10     2848.08     2245.14    540.16 o 
  -2  23  10      230.43      312.97    269.30 o 
  -1  23  10     3906.46     3756.59    483.45 o 
   0  23  10      188.86      -19.36    154.32 o 
   1  23  10     5154.00     5426.89    448.89 o 
   2  23  10     3062.70     3343.77    375.29 o 
   3  23  10     2047.48     1643.79    284.49 o 
   4  23  10     2759.72     2594.25    341.24 o 
   5  23  10        4.39     -244.72    163.14 o 
  -4  24  10    17653.65    21486.56   1576.25 o 
  -3  24  10     7938.04     9646.19   2822.83 o 
  -2  24  10    15293.85    17055.43   1392.32 o 
  -1  24  10     3501.44     3929.12    459.48 o 
   0  24  10    10143.07     9655.43    599.14 o 
   1  24  10      109.49      -25.80    170.57 o 
   2  24  10     1766.55     1628.19    298.64 o 
   3  24  10      130.65       72.24    184.04 o 
 -15   0  11      884.72      268.26    422.08 o 
 -13   0  11     6753.44     6911.86    644.35 o 
 -11   0  11    10486.80    11030.14    756.46 o 
  -9   0  11    36299.34    38290.05   3731.91 o 
  -7   0  11    67844.88    69453.15   2954.59 o 
  -5   0  11    68152.42    68987.04   2362.97 o 
  -3   0  11    85299.45    81405.92   3474.71 o 
  -1   0  11   176994.48   184305.16   6054.20 o 
   1   0  11    14762.08    15152.37    429.17 o 
   3   0  11     1813.38     1968.20    138.69 o 
   5   0  11      871.22      738.17    182.80 o 
   7   0  11     4434.06     4993.32    297.36 o 
   9   0  11    13682.47    14372.84    794.97 o 
  11   0  11      240.36       31.17    129.38 o 
  13   0  11     1680.04     1229.84    245.28 o 
 -15   1  11     3305.77     3909.93    390.60 o 
 -14   1  11      121.54      198.05    180.36 o 
 -13   1  11      551.90      877.22    207.79 o 
 -12   1  11     4595.16     5119.29    381.56 o 
 -11   1  11      518.64      457.12    167.33 o 
 -10   1  11     7228.35     7430.49    417.48 o 
  -9   1  11     6013.94     6385.59    429.10 o 
  -8   1  11    12290.87    13351.79    453.53 o 
  -7   1  11    12539.08    13212.37    438.84 o 
  -6   1  11     6119.26     6124.62    250.72 o 
  -5   1  11    27620.34    29017.85    685.79 o 
  -4   1  11      409.65      544.49     65.82 o 
  -3   1  11    26213.86    27696.58    701.13 o 
  -2   1  11     7511.39     7440.05    231.98 o 
  -1   1  11    18513.18    19344.85    504.49 o 
   0   1  11     7153.19     6459.85    325.55 o 
   1   1  11       28.28       71.93     36.76 o 
   2   1  11     6668.00     6969.49    182.73 o 
   3   1  11     3916.33     4184.55    145.22 o 
   4   1  11      282.05      206.57     47.78 o 
   5   1  11     4427.82     4623.85    174.03 o 
   6   1  11     1452.81     1392.70    129.18 o 
   7   1  11     5755.25     5608.81    219.58 o 
   8   1  11     1328.46     1209.23    168.41 o 
   9   1  11      424.89      320.96     84.56 o 
  10   1  11     2765.84     2948.48    194.70 o 
  11   1  11       73.46       63.83     96.44 o 
  12   1  11     2571.63     2625.55    262.29 o 
  13   1  11       19.03       93.56    121.88 o 
  14   1  11     1875.85     1668.74    197.09 o 
 -15   2  11     1109.94      668.99    237.17 o 
 -14   2  11     9378.63     9813.97    921.14 o 
 -13   2  11     2500.05     2541.30    296.53 o 
 -12   2  11    17105.01    19195.81   1351.61 o 
 -11   2  11      894.25      787.37    272.73 o 
 -10   2  11    18898.53    20129.58    728.45 o 
  -9   2  11     1117.75     1098.07    152.81 o 
  -8   2  11     6212.17     6303.57    283.42 o 
  -7   2  11     2219.09     2792.84    182.76 o 
  -6   2  11     1784.42     1912.70    130.99 o 
  -5   2  11      212.99      232.08     74.00 o 
  -4   2  11       33.39       51.66     47.00 o 
  -3   2  11    12997.41    13982.07    392.80 o 
  -2   2  11     9192.04     9706.03    287.02 o 
  -1   2  11    28019.26    27485.13    761.85 o 
   0   2  11    10798.69    10844.71    388.79 o 
   1   2  11    71823.82    71554.60   1718.02 o 
   2   2  11     2187.21     2399.11    141.78 o 
   3   2  11    53197.32    56106.77   1253.36 o 
   4   2  11        0.86       20.36     39.67 o 
   5   2  11    36943.71    37989.48    825.85 o 
   6   2  11      764.19      606.74    114.78 o 
   7   2  11    39633.63    39816.02    943.68 o 
   8   2  11     8813.80     9569.91    320.95 o 
   9   2  11    19470.17    19682.15    667.98 o 
  10   2  11     2263.55     2122.25    176.81 o 
  11   2  11    10333.54     9282.14    359.35 o 
  12   2  11     1190.44     1158.07    157.93 o 
  13   2  11     3388.83     3088.79    329.75 o 
  14   2  11      904.33      758.47    194.09 o 
 -15   3  11      103.60      351.91    208.05 o 
 -14   3  11      426.40      306.50    197.15 o 
 -13   3  11       17.79      253.48    179.17 o 
 -12   3  11      590.32      323.98    178.85 o 
 -11   3  11       32.00      170.83    102.15 o 
 -10   3  11     1403.00     1079.28    144.77 o 
  -9   3  11      685.98      518.00    120.27 o 
  -8   3  11     3182.44     3338.44    223.13 o 
  -7   3  11     1191.05     1100.26    127.29 o 
  -6   3  11       52.69       11.30     67.49 o 
  -5   3  11     8471.95     9343.13    511.61 o 
  -4   3  11    11823.64    12181.59    360.99 o 
  -3   3  11     4346.96     4283.75    172.64 o 
  -2   3  11    60329.99    61277.93   1477.32 o 
  -1   3  11    11792.10    12035.81    382.95 o 
   0   3  11    76444.04    79340.21   2059.48 o 
   1   3  11    18502.96    18072.81    496.67 o 
   2   3  11    52354.15    53266.30   1304.95 o 
   3   3  11     6284.87     6067.74    187.51 o 
   4   3  11    20209.66    20470.41    520.46 o 
   5   3  11     1093.84      909.86    100.85 o 
   6   3  11     2198.90     1978.16    206.35 o 
   7   3  11     1675.14     1532.47    156.94 o 
   8   3  11     3187.30     3210.37    175.60 o 
   9   3  11      941.18      705.62    103.24 o 
  10   3  11     2063.72     1903.69    169.48 o 
  11   3  11     2497.01     2708.50    326.48 o 
  12   3  11    10657.81    11547.44    677.06 o 
  13   3  11     2161.47     2325.37    280.81 o 
  14   3  11     8328.65     8905.67    677.04 o 
 -15   4  11     6262.92     6093.23    673.69 o 
 -14   4  11      305.11      481.33    224.88 o 
 -13   4  11    11119.02    12260.94    428.75 o 
 -12   4  11     2271.41     1949.19    201.25 o 
 -11   4  11    21487.38    22847.76    740.70 o 
 -10   4  11     2088.62     1880.74    232.08 o 
  -9   4  11    14635.16    14774.01    593.60 o 
  -8   4  11     2485.43     2589.88    230.36 o 
  -7   4  11      661.53      529.15    228.43 o 
  -6   4  11      116.80       26.75     65.05 o 
  -5   4  11     1483.24     1541.83    245.55 o 
  -4   4  11    11368.96    11622.57    353.88 o 
  -3   4  11    14587.52    14760.58    423.19 o 
  -2   4  11    10156.35     9911.92    302.77 o 
  -1   4  11     2046.70     2198.42    141.17 o 
   0   4  11    72062.09    72007.77   1881.67 o 
   1   4  11      792.07      862.93    115.74 o 
   2   4  11    52179.38    50985.93   1268.31 o 
   3   4  11     6607.64     6591.00    203.25 o 
   4   4  11    35776.84    35007.36    767.14 o 
   5   4  11    30501.81    30925.18    796.84 o 
   6   4  11    17327.50    16722.83    549.11 o 
   7   4  11    38650.47    37875.84   1132.18 o 
   8   4  11    21561.20    21271.89    633.11 o 
   9   4  11    19341.93    18304.13    579.14 o 
  10   4  11     4979.47     4823.14    278.56 o 
  11   4  11     6952.25     6927.10    344.61 o 
  12   4  11      999.97      876.09    159.71 o 
  13   4  11     2112.21     1659.54    256.99 o 
 -15   5  11       86.61       61.02    205.77 o 
 -14   5  11     4162.38     4128.71    483.97 o 
 -13   5  11       84.76      -31.07    125.41 o 
 -12   5  11      511.84      442.55    193.92 o 
 -11   5  11     4551.78     5311.90    349.91 o 
 -10   5  11      404.17      451.83    231.95 o 
  -9   5  11     8987.61     9241.87    449.11 o 
  -8   5  11     2553.50     2482.68    269.06 o 
  -7   5  11    22436.82    22878.30    718.72 o 
  -6   5  11    12543.38    12526.60    441.72 o 
  -5   5  11    21142.47    22409.82    680.85 o 
  -4   5  11    13106.32    12746.07    386.47 o 
  -3   5  11       67.81      145.33     59.80 o 
  -2   5  11    35629.39    35847.18    908.89 o 
  -1   5  11     3029.81     3888.15    196.42 o 
   0   5  11     9476.53    10044.37    347.81 o 
   1   5  11     3009.13     2942.09    154.29 o 
   2   5  11    11475.31    12076.40    372.64 o 
   3   5  11     4260.74     4023.61    191.19 o 
   4   5  11      523.06      497.16     73.56 o 
   5   5  11     5462.43     5723.96    248.18 o 
   6   5  11     3779.44     3604.42    182.71 o 
   7   5  11     2213.88     2195.37    164.44 o 
   8   5  11      633.87      410.38     91.44 o 
   9   5  11      713.12      499.20    114.85 o 
  10   5  11     1610.21     1421.14    169.06 o 
  11   5  11     1388.41     1053.83    213.40 o 
  12   5  11     2517.78     2429.08    301.36 o 
  13   5  11      928.55      506.14    180.31 o 
 -15   6  11      425.89      335.38    252.05 o 
 -14   6  11      254.00      358.86    181.46 o 
 -13   6  11      422.03      123.18    157.86 o 
 -12   6  11     4628.60     4853.61    435.82 o 
 -11   6  11     1701.41     1459.15    211.38 o 
 -10   6  11     6401.06     6314.85    385.62 o 
  -9   6  11    13778.10    13950.60    583.48 o 
  -8   6  11    27113.53    26464.97    921.73 o 
  -7   6  11    26000.80    26005.01    800.26 o 
  -6   6  11    59969.11    61308.57   1669.89 o 
  -5   6  11     8420.49     9127.47    347.62 o 
  -4   6  11   100579.67    97644.15   2333.35 o 
  -3   6  11    64252.71    64794.43   1581.64 o 
  -2   6  11    28928.29    29675.26    772.68 o 
  -1   6  11    11924.37    12346.51    367.42 o 
   0   6  11    29435.59    30738.78    875.67 o 
   1   6  11    11335.71    11502.90    438.02 o 
   2   6  11      694.12      765.65    140.11 o 
   3   6  11    12100.34    12365.99    431.78 o 
   4   6  11     7121.39     7534.79    344.29 o 
   5   6  11     3260.95     3466.70    175.03 o 
   6   6  11     3828.67     4108.72    254.74 o 
   7   6  11     6768.14     7095.17    300.17 o 
   8   6  11     7746.22     7984.57    363.60 o 
   9   6  11        7.27      -68.16     82.98 o 
  10   6  11     1512.85     1431.98    168.86 o 
  11   6  11      133.19      117.71    133.65 o 
  12   6  11      103.56       22.80    138.09 o 
  13   6  11      326.14      -13.31    156.47 o 
 -15   7  11     1562.15     1472.75    421.68 o 
 -14   7  11      169.81       62.90    165.76 o 
 -13   7  11     1841.89     1318.55    294.69 o 
 -12   7  11       97.71       32.92    155.36 o 
 -11   7  11      121.82       28.64    128.13 o 
 -10   7  11     4716.13     4560.28    335.36 o 
  -9   7  11     1252.36     1382.72    275.88 o 
  -8   7  11    12646.10    12877.86    533.05 o 
  -7   7  11     3417.98     3584.82    227.15 o 
  -6   7  11    28789.83    29853.09    887.48 o 
  -5   7  11     3097.36     3375.42    203.86 o 
  -4   7  11    20811.32    20469.49    624.10 o 
  -3   7  11    12331.05    12281.17    375.13 o 
  -2   7  11     2125.70     1979.08    174.65 o 
  -1   7  11     9058.65     9477.14    305.04 o 
   0   7  11       78.56      173.06     51.45 o 
   1   7  11     8321.80     8514.70    298.67 o 
   2   7  11     6023.52     6026.07    247.12 o 
   3   7  11     3758.69     3503.91    189.24 o 
   4   7  11    20163.64    20963.42    753.80 o 
   5   7  11      225.07      221.47    116.87 o 
   6   7  11     7739.78     7633.83    278.60 o 
   7   7  11     1063.30      746.95    115.57 o 
   8   7  11     1045.23     1040.52    153.84 o 
   9   7  11     2963.66     2804.22    191.19 o 
  10   7  11       19.96       64.25    113.65 o 
  11   7  11     1486.62     1411.05    193.06 o 
  12   7  11       86.99       70.47    143.48 o 
  13   7  11      903.42      861.48    205.78 o 
 -14   8  11     5490.62     4595.45    373.27 o 
 -13   8  11     6699.87     6045.73    659.85 o 
 -12   8  11    10287.67    11458.82   1085.68 o 
 -11   8  11     6171.76     6659.04    565.36 o 
 -10   8  11     9547.35     9869.69    493.28 o 
  -9   8  11     2872.58     2683.03    248.95 o 
  -8   8  11     1682.68     1511.68    174.08 o 
  -7   8  11     1547.73     1166.26    146.23 o 
  -6   8  11       97.80       45.78     80.28 o 
  -5   8  11     5383.73     5546.74    261.10 o 
  -4   8  11      195.30      176.04     63.06 o 
  -3   8  11    23505.85    23392.23    708.89 o 
  -2   8  11      188.04      160.14     61.65 o 
  -1   8  11    21541.21    21495.23    546.29 o 
   0   8  11     4978.13     4873.26    227.41 o 
   1   8  11    23521.54    24870.52    702.93 o 
   2   8  11    15001.28    14289.78    446.05 o 
   3   8  11    18109.92    17967.38    534.26 o 
   4   8  11    20469.58    20095.33    890.10 o 
   5   8  11     9306.58     9216.35    415.63 o 
   6   8  11    37220.71    37464.61   1013.38 o 
   7   8  11     6112.03     6923.92    295.87 o 
   8   8  11    29323.11    29376.06    923.10 o 
   9   8  11     3496.05     3315.36    261.35 o 
  10   8  11    17209.56    17163.32    573.46 o 
  11   8  11      379.08      299.68    136.06 o 
  12   8  11     6201.59     5942.63    457.82 o 
  13   8  11      350.89      207.57    174.59 o 
 -14   9  11      132.42      105.52    192.43 o 
 -13   9  11      791.43      491.18    208.02 o 
 -12   9  11        9.61      263.61    181.64 o 
 -11   9  11     4713.86     4034.95    344.85 o 
 -10   9  11      430.39      197.61    131.13 o 
  -9   9  11      816.09      777.90    205.00 o 
  -8   9  11       41.89       -4.93     94.41 o 
  -7   9  11       52.88       29.96     83.39 o 
  -6   9  11      119.33       52.74     79.93 o 
  -5   9  11     3645.58     3146.76    196.19 o 
  -4   9  11     1953.27     1924.39    135.02 o 
  -3   9  11     5248.52     5143.63    214.53 o 
  -2   9  11       51.96       19.28     46.97 o 
  -1   9  11    35180.70    36195.34    869.60 o 
   0   9  11        3.08      -21.24     50.76 o 
   1   9  11    58534.63    58028.93   1353.47 o 
   2   9  11       30.50       34.88     60.70 o 
   3   9  11    50673.16    50336.53   1200.36 o 
   4   9  11      109.55       22.40     68.76 o 
   5   9  11    10084.70    10552.37    530.05 o 
   6   9  11      130.13      123.53     89.05 o 
   7   9  11      328.54       94.19     96.51 o 
   8   9  11        1.35        9.57    106.58 o 
   9   9  11     5191.38     5425.95    341.38 o 
  10   9  11      384.54      313.04    142.91 o 
  11   9  11     8682.44     9285.56    413.08 o 
  12   9  11      466.90      326.86    160.86 o 
  13   9  11     8786.57     8420.64    507.56 o 
 -14  10  11     2332.98     2243.98    419.54 o 
 -13  10  11     7087.04     7163.55    701.74 o 
 -12  10  11     7062.83     6879.09    454.65 o 
 -11  10  11    12181.90    11626.52    568.90 o 
 -10  10  11     2458.12     2214.17    256.17 o 
  -9  10  11     9310.81     9342.64    452.51 o 
  -8  10  11     5090.26     5180.92    290.72 o 
  -7  10  11     4288.82     4402.85    256.45 o 
  -6  10  11     3757.49     4054.84    234.13 o 
  -5  10  11      531.66      566.29    112.70 o 
  -4  10  11     3079.84     3358.30    177.34 o 
  -3  10  11     5272.16     5338.40    205.75 o 
  -2  10  11     2290.75     2305.04    165.87 o 
  -1  10  11    19815.55    20356.56    578.95 o 
   0  10  11     7758.62     8266.50    298.59 o 
   1  10  11     9742.78    10140.92    550.44 o 
   2  10  11    19689.49    18435.59    505.43 o 
   3  10  11     1213.60      852.64    124.26 o 
   4  10  11    23849.67    23739.26    714.62 o 
   5  10  11      540.53      270.46    102.61 o 
   6  10  11    42970.58    41742.58   1392.29 o 
   7  10  11      195.48      123.58    104.83 o 
   8  10  11    30557.39    30880.07   1129.65 o 
   9  10  11     1558.12     1675.27    249.57 o 
  10  10  11    18190.89    18332.91    963.38 o 
  11  10  11     1402.47     1105.79    195.16 o 
  12  10  11     6180.69     6792.32    557.70 o 
 -14  11  11      974.53      962.87    313.08 o 
 -13  11  11     1924.23     2239.95    298.04 o 
 -12  11  11        4.92      -89.95    161.32 o 
 -11  11  11      494.22      443.82    219.53 o 
 -10  11  11     6403.34     6423.18    507.22 o 
  -9  11  11     1505.81     1050.67    192.55 o 
  -8  11  11    13863.58    14816.83    670.53 o 
  -7  11  11      292.29      204.24     99.73 o 
  -6  11  11    18282.49    18876.66    616.68 o 
  -5  11  11      653.45      470.79    102.64 o 
  -4  11  11    24801.25    24947.61    752.83 o 
  -3  11  11     3331.53     3444.86    153.32 o 
  -2  11  11     2503.42     2414.24    167.05 o 
  -1  11  11     7315.87     7347.24    289.37 o 
   0  11  11        4.08       41.53     78.39 o 
   1  11  11     5582.18     6325.19    353.11 o 
   2  11  11     1000.22      878.26    121.57 o 
   3  11  11     2775.64     2912.20    272.39 o 
   4  11  11     6280.06     6788.20    364.27 o 
   5  11  11      797.01      491.50    108.47 o 
   6  11  11     6862.22     6259.92    343.35 o 
   7  11  11      102.38      105.84    110.03 o 
   8  11  11     1342.33     1455.16    185.43 o 
   9  11  11      168.58       57.32    141.47 o 
  10  11  11        4.59       28.40    127.78 o 
  11  11  11     1294.28      880.23    199.32 o 
  12  11  11        1.78      -35.34    153.36 o 
 -13  12  11        0.55      -45.61    255.34 o 
 -12  12  11     3831.40     3065.05    398.65 o 
 -11  12  11      470.36      527.53    248.16 o 
 -10  12  11    12996.92    13649.31    726.89 o 
  -9  12  11     1521.35     1500.37    220.22 o 
  -8  12  11    30676.98    31696.64   1040.96 o 
  -7  12  11     9579.38     9801.47    395.44 o 
  -6  12  11    38888.55    42450.12   1571.27 o 
  -5  12  11     6010.64     6238.55    352.83 o 
  -4  12  11    71180.55    70027.96   2176.21 o 
  -3  12  11     1738.16     1627.90    129.39 o 
  -2  12  11    75736.87    76052.57   1916.29 o 
  -1  12  11       92.80       41.37    100.49 o 
   0  12  11    21386.80    22584.70    873.34 o 
   1  12  11        7.95     -107.50     79.60 o 
   2  12  11     1215.35     1158.81    135.95 o 
   3  12  11     1159.34     1141.38    158.74 o 
   4  12  11      217.99       63.32     80.73 o 
   5  12  11     2016.53     2206.54    309.99 o 
   6  12  11     6225.89     5956.84    319.80 o 
   7  12  11     1413.97     1247.25    204.71 o 
   8  12  11     3592.51     3810.82    299.74 o 
   9  12  11     1768.20     1559.07    287.55 o 
  10  12  11      110.92       -2.67    145.06 o 
  11  12  11        3.74     -119.58    142.04 o 
  12  12  11      665.47      171.20    165.43 o 
 -13  13  11      356.56      671.65    283.22 o 
 -12  13  11      622.38      272.44    252.97 o 
 -11  13  11     3377.85     4059.95    431.08 o 
 -10  13  11     1685.76     1359.52    419.87 o 
  -9  13  11    11596.76    10260.75    674.50 o 
  -8  13  11    10423.29    11385.58    593.50 o 
  -7  13  11    11456.22    11439.30    522.72 o 
  -6  13  11     8293.94     8733.05    435.39 o 
  -5  13  11     1848.66     1869.27    200.13 o 
  -4  13  11     9652.24    10193.70    413.77 o 
  -3  13  11        9.79      125.26     79.35 o 
  -2  13  11     1341.23     1445.30    160.93 o 
  -1  13  11      193.47       97.28     93.11 o 
   0  13  11     2953.04     2834.41    222.36 o 
   1  13  11     1258.50     1012.65    144.82 o 
   2  13  11     2662.13     2412.48    281.24 o 
   3  13  11     8473.90     7338.99    336.76 o 
   4  13  11       91.16      114.41     93.24 o 
   5  13  11     3583.17     3178.79    244.59 o 
   6  13  11     2441.83     2861.02    251.70 o 
   7  13  11     1641.41     1076.38    159.10 o 
   8  13  11      642.37      660.15    163.61 o 
   9  13  11       30.29       70.61    142.11 o 
  10  13  11     2555.31     1682.91    349.59 o 
  11  13  11      593.82      212.75    179.66 o 
 -13  14  11     3263.20     2906.14    533.28 o 
 -12  14  11       93.63      109.13    246.06 o 
 -11  14  11     8407.45     8615.11    602.36 o 
 -10  14  11     1100.20      787.35    232.02 o 
  -9  14  11     8144.45     8694.83    643.89 o 
  -8  14  11        1.09     -105.82    123.57 o 
  -7  14  11      510.73      537.23    155.04 o 
  -6  14  11      337.90      160.09    117.68 o 
  -5  14  11        8.19       91.08    115.38 o 
  -4  14  11     7785.23     8189.25    415.89 o 
  -3  14  11      731.44      628.38    109.55 o 
  -2  14  11    14147.62    14954.44    548.46 o 
  -1  14  11     3185.74     3228.48    314.67 o 
   0  14  11    19815.91    20766.54    710.88 o 
   1  14  11      135.48       63.07     92.32 o 
   2  14  11    37403.43    39791.16   1119.59 o 
   3  14  11      964.24      669.58    129.10 o 
   4  14  11    41683.76    43094.91   1247.56 o 
   5  14  11     5738.34     5301.66    381.63 o 
   6  14  11    27256.09    28715.51    886.84 o 
   7  14  11     5457.79     5510.75    369.01 o 
   8  14  11    14659.08    15925.28    602.34 o 
   9  14  11     5701.63     6038.27    399.70 o 
  10  14  11     6786.22     6805.38    965.62 o 
  11  14  11     3361.69     3154.83    457.86 o 
 -12  15  11      713.68      731.20    270.54 o 
 -11  15  11      874.71      790.18    261.89 o 
 -10  15  11     1755.56     1544.99    284.81 o 
  -9  15  11      705.71      516.44    174.93 o 
  -8  15  11     1334.15     1168.25    202.44 o 
  -7  15  11      164.84      -41.24    125.55 o 
  -6  15  11       55.68      137.16    127.65 o 
  -5  15  11      360.48      325.94    113.87 o 
  -4  15  11     2892.96     3002.70    290.19 o 
  -3  15  11     1201.83      974.31    150.64 o 
  -2  15  11     8649.43     8919.08    404.09 o 
  -1  15  11     5071.12     4415.97    287.82 o 
   0  15  11    21807.13    22043.54    756.84 o 
   1  15  11    10856.87    11215.02    440.10 o 
   2  15  11    31154.81    33369.48    977.98 o 
   3  15  11    11743.52    11572.34    459.24 o 
   4  15  11    13776.35    13458.72    511.47 o 
   5  15  11     8478.00     8177.11    576.79 o 
   6  15  11     2056.18     1737.10    201.67 o 
   7  15  11      316.69      211.89    131.03 o 
   8  15  11      886.64      649.50    159.15 o 
   9  15  11     1302.49     1131.52    197.89 o 
  10  15  11     4767.46     5049.79    628.09 o 
  11  15  11     2990.41     2651.99    633.59 o 
 -12  16  11    11409.65    12019.38    777.12 o 
 -11  16  11        9.61     -151.78    207.33 o 
 -10  16  11    13214.68    13390.27    762.88 o 
  -9  16  11      602.21      511.51    247.05 o 
  -8  16  11     9206.52    10909.54    620.31 o 
  -7  16  11       79.93      229.02    146.29 o 
  -6  16  11      591.74      561.57    160.37 o 
  -5  16  11      264.22      286.95    138.23 o 
  -4  16  11      515.83      318.67    189.77 o 
  -3  16  11     3095.66     3171.42    247.27 o 
  -2  16  11     1252.73     1195.58    182.15 o 
  -1  16  11    26357.49    27504.98    904.70 o 
   0  16  11      709.23      560.47    171.42 o 
   1  16  11    17911.83    18831.14    730.48 o 
   2  16  11      814.61      414.72    153.19 o 
   3  16  11    16083.52    17264.79   1199.53 o 
   4  16  11     3286.83     3430.04    420.93 o 
   5  16  11    12084.70    11681.17    571.99 o 
   6  16  11     4897.00     5416.82    399.93 o 
   7  16  11    12811.11    11760.72    597.47 o 
   8  16  11     5618.88     5322.29    564.85 o 
   9  16  11     5248.11     5363.18    363.62 o 
  10  16  11     6012.61     5852.34    663.19 o 
 -11  17  11        4.66      256.73    252.39 o 
 -10  17  11     4984.34     4648.90    395.10 o 
  -9  17  11     3219.54     3572.06    338.23 o 
  -8  17  11     5086.55     5785.52    398.07 o 
  -7  17  11     7160.88     6935.32    698.87 o 
  -6  17  11      364.78      349.94    155.00 o 
  -5  17  11     6726.39     6641.92    489.50 o 
  -4  17  11      691.18      636.15    202.95 o 
  -3  17  11    12728.74    12241.29    648.83 o 
  -2  17  11      891.34      427.23    197.90 o 
  -1  17  11     2573.45     2927.14    370.98 o 
   0  17  11     7114.43     6992.31    479.92 o 
   1  17  11     1438.97     1128.80    185.41 o 
   2  17  11     7561.44     8172.23    467.74 o 
   3  17  11      689.13      415.31    147.50 o 
   4  17  11     6680.20     6812.91    440.87 o 
   5  17  11     1347.78      863.79    308.69 o 
   6  17  11     4146.49     3783.25    344.91 o 
   7  17  11      493.50      402.52    161.35 o 
   8  17  11      298.14      139.63    145.71 o 
   9  17  11      952.18      325.32    169.32 o 
 -10  18  11      316.11      333.10    206.05 o 
  -9  18  11    11311.52    12011.14    839.59 o 
  -8  18  11     2950.60     2687.85    296.63 o 
  -7  18  11    14552.51    15028.75    805.77 o 
  -6  18  11     4317.53     4242.32    418.05 o 
  -5  18  11    23265.73    25942.31   1263.70 o 
  -4  18  11     3468.36     3356.46    356.84 o 
  -3  18  11    25009.19    26607.60   2123.48 o 
  -2  18  11     1343.24     1244.58    224.75 o 
  -1  18  11    22897.51    23101.02    966.58 o 
   0  18  11      566.64      385.27    187.26 o 
   1  18  11     3689.37     2574.65    274.68 o 
   2  18  11      284.75      367.27    144.81 o 
   3  18  11        0.39      -84.81    130.70 o 
   4  18  11      555.18      477.57    162.88 o 
   5  18  11      624.46      632.86    178.58 o 
   6  18  11     1845.99     1340.17    235.95 o 
   7  18  11     4559.23     4103.51    694.34 o 
   8  18  11      321.44      155.55    163.86 o 
   9  18  11     2653.82     3049.07    337.63 o 
 -10  19  11     1550.26     1465.80    261.38 o 
  -9  19  11     3946.86     4704.64    503.91 o 
  -8  19  11     1507.24     1575.49    295.91 o 
  -7  19  11     7648.05     7905.87    579.35 o 
  -6  19  11       50.03      -39.66    190.37 o 
  -5  19  11    15432.44    13472.65   1083.35 o 
  -4  19  11      549.77      606.41    739.30 o 
  -3  19  11    14154.12    15173.22   2156.06 o 
  -2  19  11     1861.81     1977.98    272.66 o 
  -1  19  11      357.64      428.43    187.42 o 
   0  19  11     5315.16     5045.24    441.19 o 
   1  19  11      206.27       37.97    130.95 o 
   2  19  11     5895.83     5819.90    423.62 o 
   3  19  11     2037.96     2459.17    288.01 o 
   4  19  11     2256.33     1926.79    269.21 o 
   5  19  11     4548.24     4547.11    384.50 o 
   6  19  11      640.57      129.78    188.04 o 
   7  19  11     2517.37     2105.20    289.77 o 
   8  19  11        1.19      -48.93    157.30 o 
  -9  20  11      231.42       57.80    228.58 o 
  -8  20  11       54.99      -82.54    220.53 o 
  -7  20  11      107.09      119.33    210.83 o 
  -6  20  11      756.03      752.73    359.21 o 
  -5  20  11       74.03     -103.53    271.89 o 
  -4  20  11     2301.41     2200.01    702.68 o 
  -3  20  11      365.53      325.78    316.68 o 
  -2  20  11    13504.50    13626.75    706.77 o 
  -1  20  11     4817.73     4991.26    440.89 o 
   0  20  11    14888.24    15773.92    804.38 o 
   1  20  11     8769.58     9531.40    616.76 o 
   2  20  11     9937.29     9968.14    566.02 o 
   3  20  11     7387.62     7681.32    564.12 o 
   4  20  11     2747.96     1785.45    394.68 o 
   5  20  11    17866.11    19263.34   1019.01 o 
   6  20  11      483.69      312.19    174.10 o 
   7  20  11    17714.29    19537.65    869.93 o 
  -8  21  11      347.71      112.83    242.54 o 
  -7  21  11      228.51     -150.64    303.93 o 
  -6  21  11       17.74      -58.01    288.64 o 
  -5  21  11      644.88      593.12    371.81 o 
  -4  21  11     2791.98     2799.52    548.58 o 
  -3  21  11        7.45       67.13    287.26 o 
  -2  21  11     9168.34     9534.80    602.73 o 
  -1  21  11      710.26      718.42    232.23 o 
   0  21  11    15513.04    16394.59    982.58 o 
   1  21  11     1123.14     1068.83    231.87 o 
   2  21  11    16664.05    16746.66    766.25 o 
   3  21  11      131.47      155.15    145.25 o 
   4  21  11     7044.89     7809.95    525.59 o 
   5  21  11       19.47     -133.43    152.65 o 
   6  21  11      259.66       95.98    167.61 o 
  -7  22  11     2059.34     1226.91    516.25 o 
  -6  22  11     1095.99      890.03    420.92 o 
  -5  22  11      670.02     1122.94    456.87 o 
  -4  22  11       50.57     -386.27    257.51 o 
  -3  22  11       85.06      337.57    323.26 o 
  -2  22  11      905.17      453.88    262.66 o 
  -1  22  11      115.79      268.18    278.08 o 
   0  22  11     3240.30     3024.97    337.51 o 
   1  22  11     3173.86     3374.72    352.50 o 
   2  22  11     2258.96     1955.59    281.93 o 
   3  22  11     3904.37     4043.27    395.65 o 
   4  22  11     2186.35     2397.49    316.06 o 
   5  22  11     7035.49     6709.62    502.64 o 
  -5  23  11     3958.16     5046.70    807.54 o 
  -4  23  11     1936.45     1493.32    836.31 o 
  -3  23  11      823.95       74.45    342.01 o 
  -2  23  11     4429.33     4660.70   1556.35 o 
  -1  23  11      109.98      -44.20    206.87 o 
   0  23  11     3701.36     3241.75    343.76 o 
   1  23  11     1788.14     1774.79    336.70 o 
   2  23  11     1395.64      818.30    249.62 o 
   3  23  11     3754.16     4485.12    428.87 o 
   4  23  11      103.18       33.74    167.80 o 
  -3  24  11    16528.56    20849.57   2137.75 o 
  -2  24  11     3646.87     4685.25    769.41 o 
  -1  24  11    11034.82    10922.75    823.32 o 
   0  24  11      496.41      643.66    226.42 o 
   1  24  11     4377.80     4847.51    564.15 o 
   2  24  11        4.29      -83.62    163.22 o 
 -14   0  12     1186.33     1035.30    516.01 o 
 -12   0  12    13934.87    13480.06    885.18 o 
 -10   0  12    16041.78    16034.87    938.41 o 
  -8   0  12    56344.39    57040.60   2507.77 o 
  -6   0  12    48457.29    48176.31   2091.86 o 
  -4   0  12    69961.55    67742.84   2310.45 o 
  -2   0  12    77561.80    77192.27   2720.30 o 
   0   0  12    40937.64    40893.46   1079.29 o 
   2   0  12     1952.60     2186.88    132.31 o 
   4   0  12     1289.52     1624.03    211.88 o 
   6   0  12      427.86      344.28    159.95 o 
   8   0  12    10528.05    10910.76    533.04 o 
  10   0  12       32.99       11.41    113.55 o 
  12   0  12     1825.59     1339.02    372.44 o 
 -15   1  12      456.27      301.81    216.71 o 
 -14   1  12      647.03      511.39    220.01 o 
 -13   1  12      992.36     1449.05    247.70 o 
 -12   1  12      673.49      770.25    227.42 o 
 -11   1  12     1437.51     1048.44    208.37 o 
 -10   1  12     2221.85     2249.15    245.66 o 
  -9   1  12    19726.48    21071.64    787.39 o 
  -8   1  12     8660.64     8162.71    406.23 o 
  -7   1  12     6873.15     6784.43    277.77 o 
  -6   1  12    24873.59    26779.23    764.81 o 
  -5   1  12       92.33       83.10     56.03 o 
  -4   1  12    26569.02    26410.16    626.94 o 
  -3   1  12       43.73      102.13     44.08 o 
  -2   1  12     2647.36     2723.11    130.29 o 
  -1   1  12     7132.07     7567.14    308.83 o 
   0   1  12      455.06      415.15     51.48 o 
   1   1  12    15890.76    15536.82    488.98 o 
   2   1  12     4346.71     4199.22    146.23 o 
   3   1  12     6176.31     6332.03    200.72 o 
   4   1  12     3082.05     3107.46    160.26 o 
   5   1  12      564.97      460.05     94.27 o 
   6   1  12     3802.63     3825.13    177.44 o 
   7   1  12     2295.64     2237.32    157.00 o 
   8   1  12     2186.18     2239.00    224.95 o 
   9   1  12      719.64      606.86    107.81 o 
  10   1  12      597.33      497.91    113.44 o 
  11   1  12     3962.90     3706.04    354.98 o 
  12   1  12       30.62      -13.22    112.45 o 
  13   1  12     2080.23     2128.49    212.18 o 
 -15   2  12     6217.68     5532.66    486.69 o 
 -14   2  12     2527.00     1840.25    277.38 o 
 -13   2  12    13517.99    14728.90    681.11 o 
 -12   2  12     1369.02     1484.64    233.55 o 
 -11   2  12    25572.61    26782.15   1004.03 o 
 -10   2  12      571.40      497.01    158.43 o 
  -9   2  12     7648.45     8263.64    649.83 o 
  -8   2  12     5119.50     5636.95    266.22 o 
  -7   2  12     1881.09     2059.20    160.08 o 
  -6   2  12     1956.27     2189.96    140.42 o 
  -5   2  12      214.84      141.20     62.43 o 
  -4   2  12     5298.05     5314.43    202.11 o 
  -3   2  12    16470.57    17360.74    473.88 o 
  -2   2  12    28754.25    29995.92    758.78 o 
  -1   2  12    41166.54    40526.49   1090.22 o 
   0   2  12    27307.04    27940.70    702.08 o 
   1   2  12    20431.81    21168.70    511.55 o 
   2   2  12    62713.15    64460.08   1427.59 o 
   3   2  12      748.97      792.82     84.65 o 
   4   2  12    51847.78    54424.54   1218.12 o 
   5   2  12       34.63       61.65     49.65 o 
   6   2  12    37002.61    38749.67    989.68 o 
   7   2  12     4954.37     4829.17    210.51 o 
   8   2  12    15094.31    16681.77    592.02 o 
   9   2  12     7358.06     6557.83    324.63 o 
  10   2  12    18366.62    18894.14    573.99 o 
  11   2  12     1761.98     1140.60    170.98 o 
  12   2  12     6953.51     7533.82    395.49 o 
  13   2  12     1808.56     2287.78    298.17 o 
 -15   3  12      152.92       82.38    204.81 o 
 -14   3  12        1.81     -195.97    171.61 o 
 -13   3  12      122.33      288.00    180.76 o 
 -12   3  12       74.36       16.63    149.96 o 
 -11   3  12     2950.85     2737.97    321.93 o 
 -10   3  12       11.66       69.10     91.81 o 
  -9   3  12      497.67      370.68    127.48 o 
  -8   3  12      195.70      264.07     99.32 o 
  -7   3  12        7.23       63.94     76.89 o 
  -6   3  12     1953.07     2156.70    142.64 o 
  -5   3  12     4017.03     3955.64    217.40 o 
  -4   3  12     5790.72     5349.47    238.21 o 
  -3   3  12     9211.50     8958.76    284.83 o 
  -2   3  12    22754.89    23101.32    605.78 o 
  -1   3  12    76965.00    76614.98   1992.66 o 
   0   3  12     3980.40     3726.78    181.13 o 
   1   3  12    67693.37    69252.48   1674.74 o 
   2   3  12     9232.78     9220.19    277.25 o 
   3   3  12    27169.81    27827.00    670.03 o 
   4   3  12     3251.10     3269.97    241.51 o 
   5   3  12     7633.93     7717.49    284.68 o 
   6   3  12     1329.35     1149.20    214.21 o 
   7   3  12     2907.97     2796.95    329.06 o 
   8   3  12      566.23      361.92    101.49 o 
   9   3  12     3002.90     2679.13    222.36 o 
  10   3  12     1486.38     1510.60    248.29 o 
  11   3  12     8941.40     9954.84    861.67 o 
  12   3  12     3020.69     2890.81    261.07 o 
  13   3  12     9482.73    10194.25    479.52 o 
 -15   4  12      262.45      254.34    211.13 o 
 -14   4  12     6153.26     6799.97    480.38 o 
 -13   4  12     1898.46     2087.69    285.85 o 
 -12   4  12    13561.59    14764.41    547.25 o 
 -11   4  12     2839.56     2481.68    232.01 o 
 -10   4  12    13166.29    13529.98    567.50 o 
  -9   4  12     1643.74     1354.18    262.85 o 
  -8   4  12     7575.33     7873.19    393.15 o 
  -7   4  12      322.72      209.62    123.05 o 
  -6   4  12      390.95      292.73     91.55 o 
  -5   4  12     7808.60     8024.38    311.33 o 
  -4   4  12      421.10      543.61     78.53 o 
  -3   4  12     9903.86     9701.92    307.42 o 
  -2   4  12     1088.21     1019.80     88.51 o 
  -1   4  12    43375.22    43101.65   1170.15 o 
   0   4  12      182.07      150.87     62.22 o 
   1   4  12    65896.73    64971.59   1580.02 o 
   2   4  12     5126.85     5507.29    218.53 o 
   3   4  12    34068.12    34440.27    814.90 o 
   4   4  12    13750.53    14132.00    394.30 o 
   5   4  12    24557.75    25716.88    696.97 o 
   6   4  12    25044.27    24062.52   1036.68 o 
   7   4  12    12351.93    12397.52    457.56 o 
   8   4  12    20560.21    21780.49    649.78 o 
   9   4  12     5101.18     4841.32    273.88 o 
  10   4  12    13459.67    13101.73    515.05 o 
  11   4  12      884.74      640.69    155.96 o 
  12   4  12     3487.59     2575.52    252.11 o 
  13   4  12       28.73       90.32    148.26 o 
 -15   5  12     3012.14     3348.83    371.29 o 
 -14   5  12       69.08       17.79    191.23 o 
 -13   5  12     1310.67      795.48    168.96 o 
 -12   5  12     1119.86      917.54    180.36 o 
 -11   5  12      192.77      -65.95    121.11 o 
 -10   5  12    10056.90    10361.81    495.81 o 
  -9   5  12     4886.15     4983.51    389.93 o 
  -8   5  12    19057.15    19786.21    821.75 o 
  -7   5  12     9349.27    10187.12    598.24 o 
  -6   5  12    16217.25    16921.22    558.74 o 
  -5   5  12    24815.24    25161.81    755.60 o 
  -4   5  12     2856.43     2971.40    156.21 o 
  -3   5  12    27004.72    26799.76    709.09 o 
  -2   5  12     3615.92     3551.72    169.37 o 
  -1   5  12    19856.76    21359.78    634.70 o 
   0   5  12     5870.06     6045.79    249.95 o 
   1   5  12      726.23      707.06     86.55 o 
   2   5  12     7586.28     7304.83    266.20 o 
   3   5  12     1344.53     1449.23    101.15 o 
   4   5  12     1183.46     1110.07    118.82 o 
   5   5  12     2511.19     2256.28    181.52 o 
   6   5  12     4277.62     4627.21    295.81 o 
   7   5  12     5917.51     5786.37    273.12 o 
   8   5  12      214.23      174.95     91.88 o 
   9   5  12     8833.07     8665.80    364.90 o 
  10   5  12      395.17      110.08    111.16 o 
  11   5  12     2771.73     2601.78    241.13 o 
  12   5  12     1367.04     1302.53    200.61 o 
  13   5  12      857.70      617.23    208.80 o 
 -15   6  12      439.43      220.64    270.25 o 
 -14   6  12      503.22      225.16    174.81 o 
 -13   6  12      753.58      539.24    177.91 o 
 -12   6  12      506.77      371.25    147.80 o 
 -11   6  12     5688.28     6084.58    385.61 o 
 -10   6  12     4938.36     4335.85    352.64 o 
  -9   6  12    20415.41    20935.81    784.98 o 
  -8   6  12    11868.31    11638.13    504.36 o 
  -7   6  12    30143.51    29561.95    893.02 o 
  -6   6  12    17512.56    17438.33    577.43 o 
  -5   6  12    53667.09    54462.50   1494.28 o 
  -4   6  12    28390.96    28527.52    760.60 o 
  -3   6  12    29351.51    29572.91    777.35 o 
  -2   6  12    12919.23    12561.79    383.65 o 
  -1   6  12    54704.36    57998.02   1557.88 o 
   0   6  12     1838.00     1576.68    135.77 o 
   1   6  12      799.61      817.13     96.76 o 
   2   6  12     4555.60     4357.39    259.09 o 
   3   6  12     2721.37     2713.22    166.38 o 
   4   6  12      148.10       41.64     58.84 o 
   5   6  12     5018.72     4947.19    319.93 o 
   6   6  12     4976.23     5465.38    233.18 o 
   7   6  12     6014.44     5599.91    328.55 o 
   8   6  12      140.56      160.34     85.85 o 
   9   6  12     3675.03     4260.38    408.57 o 
  10   6  12        0.19      -63.09    102.41 o 
  11   6  12       33.82      -98.74    128.27 o 
  12   6  12      201.14       62.61    169.22 o 
  13   6  12     1116.84      899.83    228.18 o 
 -14   7  12     1168.47      769.23    205.37 o 
 -13   7  12      588.91      715.38    194.33 o 
 -12   7  12      135.81      282.52    169.81 o 
 -11   7  12     6238.37     6803.13    419.41 o 
 -10   7  12       74.20       91.28    122.23 o 
  -9   7  12    11536.13    11759.67    650.89 o 
  -8   7  12       24.68      -41.55     93.16 o 
  -7   7  12    19144.02    19178.39    633.34 o 
  -6   7  12      660.03      586.15    140.27 o 
  -5   7  12    24456.41    24333.80    743.14 o 
  -4   7  12     8940.66     8904.49    305.47 o 
  -3   7  12    13793.38    14056.45    422.40 o 
  -2   7  12     3095.74     3411.42    231.94 o 
  -1   7  12      398.20      250.43     76.96 o 
   0   7  12     4513.76     4168.75    221.28 o 
   1   7  12     4470.54     4920.53    381.18 o 
   2   7  12     3617.23     3863.31    313.28 o 
   3   7  12    14689.05    14155.53    550.54 o 
   4   7  12      197.90       63.93     72.42 o 
   5   7  12    13462.75    13784.59    452.52 o 
   6   7  12      819.53      690.66    103.15 o 
   7   7  12     6067.52     6121.03    285.90 o 
   8   7  12      651.60      305.15     98.60 o 
   9   7  12      216.07      171.13     95.67 o 
  10   7  12     2129.36     1643.08    186.12 o 
  11   7  12        1.05      -52.85    131.24 o 
  12   7  12     2119.04     1655.68    292.41 o 
  13   7  12       67.17     -105.02    175.41 o 
 -14   8  12     2388.26     2049.15    295.63 o 
 -13   8  12     7290.43     7531.34    467.34 o 
 -12   8  12     4592.90     4500.15    367.30 o 
 -11   8  12     3016.25     2443.46    271.69 o 
 -10   8  12     1501.43     1088.36    228.52 o 
  -9   8  12     5970.91     6699.80    441.18 o 
  -8   8  12       22.30       64.55     98.92 o 
  -7   8  12      857.19      955.67    136.62 o 
  -6   8  12      536.98      753.41    124.04 o 
  -5   8  12      536.22      408.02    112.95 o 
  -4   8  12    13095.68    13020.31    452.81 o 
  -3   8  12       11.68        3.91     60.06 o 
  -2   8  12    26286.30    27107.88    802.14 o 
  -1   8  12     3770.53     3532.09    208.97 o 
   0   8  12    24147.45    25443.75    765.49 o 
   1   8  12    16768.68    17688.77    524.21 o 
   2   8  12    20281.45    19772.87    575.01 o 
   3   8  12    23537.58    23533.59    727.54 o 
   4   8  12    20307.03    19912.97    594.68 o 
   5   8  12    25743.74    25631.34    738.10 o 
   6   8  12     4697.64     4427.17    243.12 o 
   7   8  12    26894.25    27244.83    769.54 o 
   8   8  12     4850.57     5101.67    316.60 o 
   9   8  12    22802.39    22149.12    684.01 o 
  10   8  12      349.88      159.25    123.87 o 
  11   8  12     7184.07     7848.17    381.13 o 
  12   8  12        7.46     -123.81    149.48 o 
 -14   9  12      710.83      744.11    229.79 o 
 -13   9  12       12.85      180.67    183.50 o 
 -12   9  12      855.58      932.40    223.06 o 
 -11   9  12      274.59        2.15    154.95 o 
 -10   9  12       53.75       16.48    123.34 o 
  -9   9  12      610.43      202.36    126.03 o 
  -8   9  12      406.95      252.76    109.14 o 
  -7   9  12     1329.53     1097.58    140.71 o 
  -6   9  12     1013.36      781.66    126.39 o 
  -5   9  12      558.55      441.84     98.23 o 
  -4   9  12     8770.10     7996.53    321.56 o 
  -3   9  12      360.31      273.32     76.38 o 
  -2   9  12    18566.01    17819.13    573.18 o 
  -1   9  12       59.02      165.29     77.68 o 
   0   9  12    32858.05    32871.40    955.30 o 
   1   9  12       38.20      101.77     72.54 o 
   2   9  12    39312.45    39184.27   1033.86 o 
   3   9  12      780.75      510.17     98.74 o 
   4   9  12    12294.67    11982.33    479.53 o 
   5   9  12       84.65       -5.73     77.12 o 
   6   9  12      924.68      916.62    147.45 o 
   7   9  12        2.91       38.87     96.59 o 
   8   9  12     2347.28     2480.49    230.86 o 
   9   9  12      670.60      480.25    144.59 o 
  10   9  12     7870.14     7956.27    373.56 o 
  11   9  12      854.92      845.47    181.97 o 
  12   9  12     8703.93     9172.17    507.23 o 
 -14  10  12     5993.87     5873.73    477.35 o 
 -13  10  12     4725.63     5255.73    423.14 o 
 -12  10  12     7270.55     6664.11    458.01 o 
 -11  10  12     3075.21     2791.92    295.22 o 
 -10  10  12    14142.55    14857.88    640.48 o 
  -9  10  12     1458.53     1153.65    316.28 o 
  -8  10  12     4086.84     3720.56    320.63 o 
  -7  10  12     1956.01     1800.14    177.59 o 
  -6  10  12     2088.41     2333.96    184.97 o 
  -5  10  12     4778.08     4906.18    254.42 o 
  -4  10  12     3474.93     3298.87    201.98 o 
  -3  10  12     1586.47     1563.93    145.62 o 
  -2  10  12     8836.96     8008.71    294.38 o 
  -1  10  12     9332.76     9700.59    341.24 o 
   0  10  12    14512.26    15774.08    483.35 o 
   1  10  12    13049.93    12978.14    549.37 o 
   2  10  12     2207.52     2042.32    146.87 o 
   3  10  12    31491.42    32522.41    881.32 o 
   4  10  12     1409.08     1287.85    158.32 o 
   5  10  12    30229.66    28820.12   1137.97 o 
   6  10  12      259.38      138.18    101.75 o 
   7  10  12    27216.27    27348.00    915.19 o 
   8  10  12     1103.50      716.84    173.69 o 
   9  10  12    16632.67    18063.85   1030.95 o 
  10  10  12      662.48      534.45    158.87 o 
  11  10  12    10614.71    10323.70    601.34 o 
  12  10  12     1226.34     1427.82    222.35 o 
 -13  11  12       36.62      110.56    201.36 o 
 -12  11  12      700.63      385.66    202.90 o 
 -11  11  12     1824.32     1365.93    375.69 o 
 -10  11  12      224.25       49.39    142.73 o 
  -9  11  12    10578.98    11226.47    515.07 o 
  -8  11  12     1434.80     1275.20    178.07 o 
  -7  11  12    29042.95    29648.22    910.91 o 
  -6  11  12       94.64      130.96     94.25 o 
  -5  11  12    19676.15    20080.18    642.03 o 
  -4  11  12     2643.19     2995.15    271.31 o 
  -3  11  12    11811.86    11431.14    385.78 o 
  -2  11  12     6355.50     5926.72    250.05 o 
  -1  11  12      299.08       80.89     69.54 o 
   0  11  12     3757.24     3402.01    188.88 o 
   1  11  12     2325.28     2009.35    170.33 o 
   2  11  12     5423.68     5517.81    279.09 o 
   3  11  12     7945.69     7803.37    374.93 o 
   4  11  12     2431.33     2052.09    183.21 o 
   5  11  12     8236.26     7983.28    388.92 o 
   6  11  12        0.59      -42.13     96.39 o 
   7  11  12     4854.97     5375.50    367.18 o 
   8  11  12      308.12      349.66    170.10 o 
   9  11  12      176.83      116.75    147.68 o 
  10  11  12      812.60      547.47    169.35 o 
  11  11  12       91.50      -64.68    141.69 o 
  12  11  12     2080.27     1732.36    219.87 o 
 -13  12  12     1268.32     1051.52    353.22 o 
 -12  12  12      495.84      326.18    243.04 o 
 -11  12  12     5913.13     5710.32    731.88 o 
 -10  12  12     1567.01     1439.60    220.96 o 
  -9  12  12    24170.16    23864.98    866.30 o 
  -8  12  12     1643.25     1790.56    287.25 o 
  -7  12  12    32481.39    34164.22   1022.13 o 
  -6  12  12     5896.82     6079.08    296.26 o 
  -5  12  12    39966.09    39362.88   1124.78 o 
  -4  12  12     2583.21     2781.13    285.92 o 
  -3  12  12    69074.67    69769.84   1932.02 o 
  -2  12  12       19.07       79.75     94.85 o 
  -1  12  12    36930.65    38163.46   1139.36 o 
   0  12  12       39.49      261.95    137.70 o 
   1  12  12     6644.27     6629.71    320.38 o 
   2  12  12      952.27      763.87    122.72 o 
   3  12  12        0.18      -23.42     80.13 o 
   4  12  12      978.22      724.74    129.03 o 
   5  12  12     2693.91     2486.55    211.00 o 
   6  12  12      971.78      822.95    173.24 o 
   7  12  12     3454.77     3328.64    270.94 o 
   8  12  12     2756.59     2115.51    428.85 o 
   9  12  12     1236.49     1176.37    251.31 o 
  10  12  12      334.03      294.64    169.35 o 
  11  12  12      358.73       60.51    158.96 o 
 -13  13  12      834.79      807.30    303.67 o 
 -12  13  12      963.61      245.29    317.15 o 
 -11  13  12       81.07       55.09    211.16 o 
 -10  13  12     4975.19     5485.99    566.90 o 
  -9  13  12     6197.64     5573.87    502.35 o 
  -8  13  12     5143.42     4736.18    342.94 o 
  -7  13  12     9483.78     8587.97    623.98 o 
  -6  13  12     5147.33     5268.37    572.15 o 
  -5  13  12     7945.01     7715.64    653.69 o 
  -4  13  12     3018.33     2445.63    272.53 o 
  -3  13  12    14055.39    14723.45    533.21 o 
  -2  13  12       14.62       58.08     91.97 o 
  -1  13  12     1836.53     1801.00    184.79 o 
   0  13  12     1826.34     1516.22    347.13 o 
   1  13  12      209.53      170.26     85.00 o 
   2  13  12     5120.67     4915.42    277.05 o 
   3  13  12      145.73       72.20     86.24 o 
   4  13  12     6490.37     6041.28    316.93 o 
   5  13  12     1927.33     1887.66    192.97 o 
   6  13  12     2555.57     2498.46    231.87 o 
   7  13  12     1536.93     1977.92    229.65 o 
   8  13  12      107.90       78.64    122.54 o 
   9  13  12     3245.26     2966.15    378.49 o 
  10  13  12      396.40       11.57    157.39 o 
  11  13  12      673.94      716.50    312.00 o 
 -12  14  12     6083.22     6072.77    562.04 o 
 -11  14  12      316.72      244.54    379.80 o 
 -10  14  12     8914.67     8857.93    584.48 o 
  -9  14  12     1558.73     1174.85    218.10 o 
  -8  14  12     1543.99     1715.33    342.61 o 
  -7  14  12     1719.54     1287.84    189.17 o 
  -6  14  12        2.02      -32.00    138.56 o 
  -5  14  12     7045.50     7622.74    495.32 o 
  -4  14  12      204.52       99.02    141.54 o 
  -3  14  12    19497.38    19894.88    675.28 o 
  -2  14  12     5407.36     5657.18    314.76 o 
  -1  14  12    25977.96    29071.89    928.15 o 
   0  14  12      535.36      528.56    196.67 o 
   1  14  12    46547.66    47781.14   1306.47 o 
   2  14  12      715.06      456.70    118.64 o 
   3  14  12    41053.58    42734.64   1202.89 o 
   4  14  12     1573.85     1751.77    190.64 o 
   5  14  12    32361.99    32266.25    969.65 o 
   6  14  12     3167.48     3248.12    330.07 o 
   7  14  12    17456.48    18470.88    672.22 o 
   8  14  12     7396.09     7749.31    442.00 o 
   9  14  12     8237.49     7473.34    495.08 o 
  10  14  12     5955.86     4973.84    419.11 o 
  11  14  12     2752.41     2202.15    306.32 o 
 -12  15  12       15.30      163.50    245.12 o 
 -11  15  12     1143.35     1132.70    287.97 o 
 -10  15  12      334.22       76.54    199.89 o 
  -9  15  12     2041.48     2550.91    605.62 o 
  -8  15  12      281.82      315.11    181.63 o 
  -7  15  12        1.02      -61.89    158.46 o 
  -6  15  12      461.74      450.55    181.99 o 
  -5  15  12     2545.04     1936.85    274.58 o 
  -4  15  12     1401.11     1593.39    383.75 o 
  -3  15  12     2381.32     1962.77    228.43 o 
  -2  15  12      550.82      311.36    118.59 o 
  -1  15  12    15141.94    14154.50   1002.66 o 
   0  15  12    10042.51     9757.31    438.22 o 
   1  15  12    36235.41    36356.53   1045.38 o 
   2  15  12    13208.02    13604.33    505.46 o 
   3  15  12    14832.15    14553.89    532.59 o 
   4  15  12     4325.22     4320.30    334.47 o 
   5  15  12      474.03      294.08    163.32 o 
   6  15  12      222.07      246.92    131.70 o 
   7  15  12        3.61     -114.55    119.56 o 
   8  15  12      925.06      557.29    205.18 o 
   9  15  12     3075.14     2744.83    290.78 o 
  10  15  12     1980.99     1839.45    387.16 o 
 -11  16  12    12467.41    10770.82    697.14 o 
 -10  16  12        2.59      131.93    201.97 o 
  -9  16  12    11706.24    12091.30    708.74 o 
  -8  16  12       24.33       34.92    171.98 o 
  -7  16  12     1433.64     1713.08    278.25 o 
  -6  16  12      328.74      176.30    170.69 o 
  -5  16  12      700.05      373.72    333.06 o 
  -4  16  12     4405.20     4054.99    377.11 o 
  -3  16  12      948.50      620.92    252.71 o 
  -2  16  12     8395.52     8494.19    429.76 o 
  -1  16  12     2392.60     2510.99    232.41 o 
   0  16  12    15668.35    17155.44    768.16 o 
   1  16  12     1065.08      898.99    203.40 o 
   2  16  12    19805.50    20923.26    693.24 o 
   3  16  12      484.10      490.85    140.84 o 
   4  16  12    13030.84    12567.87    506.03 o 
   5  16  12     3406.68     3484.07    271.21 o 
   6  16  12    11874.20    12543.63    546.04 o 
   7  16  12     7693.08     7895.00    421.85 o 
   8  16  12     7397.85     8254.98    436.55 o 
   9  16  12     8051.15     7721.95    724.30 o 
  10  16  12     2606.06     1862.22    369.31 o 
 -11  17  12     3556.81     3585.50    526.20 o 
 -10  17  12     1473.54     1208.78    354.46 o 
  -9  17  12     2509.17     2220.08    339.47 o 
  -8  17  12     3617.79     3927.72    435.19 o 
  -7  17  12     2083.04     1867.89    297.63 o 
  -6  17  12     4856.00     5825.73    472.25 o 
  -5  17  12     1790.25     2062.63    299.00 o 
  -4  17  12     8564.55     8156.22    620.89 o 
  -3  17  12     1605.77     1654.06    288.54 o 
  -2  17  12     6431.91     6003.35    348.68 o 
  -1  17  12     2724.46     2497.66    240.27 o 
   0  17  12      154.19      -83.19    135.49 o 
   1  17  12     2871.87     3379.84    311.07 o 
   2  17  12      165.35       38.50    142.15 o 
   3  17  12     6011.82     6581.18    521.85 o 
   4  17  12       20.33       11.03    136.59 o 
   5  17  12     4132.64     3458.22    331.53 o 
   6  17  12     1938.11     1515.08    281.27 o 
   7  17  12       90.99      -29.40    144.31 o 
   8  17  12     2108.73     1901.85    276.19 o 
   9  17  12      716.13      364.97    174.46 o 
 -10  18  12     5376.23     6856.45    673.54 o 
  -9  18  12      906.22      911.31    277.62 o 
  -8  18  12    13123.62    14070.68    786.57 o 
  -7  18  12     2164.24     1849.37    316.18 o 
  -6  18  12    15026.77    16846.07    863.68 o 
  -5  18  12     3821.02     3532.22    379.09 o 
  -4  18  12    20163.76    21983.88   1014.97 o 
  -3  18  12     2801.99     2725.30    629.82 o 
  -2  18  12    13414.81    14689.63    707.30 o 
  -1  18  12       80.24      153.72    146.32 o
[truncated: 209,452 more chars]
